# Supplementary material for: Analyzing public demands on China’s online government inquiry platform: A BERTopic-Based topic modeling study
Source: PLoS One. 2024 Feb 15;19(2):e0296855. doi: 10.1371/journal.pone.0296855 (PMC10868819; doi:10.1371/journal.pone.0296855)
Supplement: S1 File — (XLSX) [file pone.0296855.s001.xlsx]

## Sheet: Sheet1
Consultation content	Response department
Hello, I ask if my social security card has been activated? Just pay the fee directly, right?	Hangzhou Financial Group, Zhejiang Province
The social security card cannot be found or processed, and the next step cannot be taken during processing, resulting in a dead cycle	Hangzhou Financial Group, Zhejiang Province
The caller reported that their father-in-law was injured at work on *** 22 and is currently receiving treatment . He works at ***, Ltd. without signing a labor contract, but has labor facts, clock in records, and salary records. Due to family difficulties and negotiations with the employer to advance a portion of medical expenses, the employer refused. The employer stated that they will only bear…	Zhejiang Construction Investment Group Co., Ltd
When applying for a talent certificate, it is necessary to provide a work permit for overseas returnees, but how to apply for a work permit for overseas returnees cannot be found in the Zhejiang office. Please connect the application website to me.	Hangzhou Municipal Bureau of Human Resources and Social Security
Government website: Zheli Office # User reported that the certificate score was displayed incorrectly during the query of skill talent evaluation results. Please help to process the identity information:Region: Hangzhou City	Hangzhou Municipal Bureau of Human Resources and Social Security
Hello, I ask if part-time master's exams for civil servants and public institutions after 2017 will receive the same treatment and grading as full-time master's exams?	Hangzhou Municipal Bureau of Human Resources and Social Security
Hello, Governor Chen. I have been studying and working in Hangzhou for ten years, and I have experienced the efficient and efficient governance of Hangzhou, as well as many leading technological achievements, which have attracted a large number of talents. However, the rental market in Hangzhou has always been a pain point, reflected in many unregulated intermediary agencies and chaotic individua…	Hangzhou Housing Security and Real Estate Management Bureau
Government website: Review of residence permit for introduced talents # User called to report that the community they belong to cannot be selected when applying for the review of residence permit for introduced talents. Please help process	Hangzhou Municipal Bureau of Human Resources and Social Security
Hello, I am a 38 year old employee from a foreign-funded enterprise with 15 years of service. Among them, I have been engaged in X-ray radiation work for 8 consecutive years (belonging to toxic and hazardous positions). I am planning to resign. What information is needed for early retirement in toxic and harmful positions? I am still in this company for convenient preparation. If I am not in this…	Hangzhou Municipal Bureau of Human Resources and Social Security
Hello! I am a graduate student at the Chinese Academy of Agricultural Sciences. Due to my work reasons, I am requesting relevant data on the urban and rural population of various districts and cities in Hangzhou from 2018 to 2020. Thank you very much! Residential address: Institute of Vegetable and Flower Research, Chinese Academy of Agricultural Sciences, Zhongguancun South Street, Haidian Distr…	Hangzhou Municipal Bureau of Statistics
If the monthly salary of an employee is higher than three times the average monthly salary of employees in the previous year in the local area announced by the people's government of the municipality or district where the employer is located, the standard for paying economic compensation to them shall be three times the average monthly salary of employees. The maximum annual limit for paying econ…	Hangzhou Municipal Bureau of Statistics
Buying a house in Cixi, Ningbo, with a full commercial loan, can I apply to withdraw the housing provident fund in Hangzhou? What part can I withdraw, such as the down payment or the repayment amount over the years? Thank you	Hangzhou Housing Provident Fund Management Center
Due to work adjustments, there has been a change in the provident fund account. How can I check the payment details of the previous provident fund account	Hangzhou Housing Provident Fund Management Center
My personal job change resulted in missing social security payment for a month in May. I went to the Citizen Center to make up for it, but they informed me that the company I am currently working for must stop paying social security in order to make up for it. This operation is too complicated!	Binjiang District Human Resources and Social Security Bureau
Epidemic situation (three code change rule) # The caller reported that Alipay opened the Hangzhou health code and displayed a yellow code. After inquiry, it was a municipal code. The caller said that he had not bought cold medicine and had not left Xiaoshan District. He hoped that the relevant departments would verify and restore his Hangzhou health code green code. Please help him deal with it.	Hangzhou Data Resources Bureau
(Threatened) The caller is a food delivery worker, their card with telecommunications number *** was suspended. They have called 10000, and the staff stated that it was due to the prevention of telecommunications fraud. The caller informed that the card has been suspended three times, affecting their daily life. They now request that China Telecom not suspend their phone card again and ask the re…	China Telecom Hangzhou Branch
Epidemic (Consultation on Three Code Change Rules) # Users have reported Hangzhou Health Code, which displays a yellow code and prompts for city level code assignment. Please assist in handling transcoding.	Hangzhou Data Resources Bureau
Unable to recognize the account for withdrawing the provident fund. I resigned on *** last year, and after six months in *** this year, why can't I withdraw? I joined a new company on ***, and the new company in Yangzhou is paying the provident fund for me. What is the reason?	Hangzhou Housing Provident Fund Management Center
The caller reported that when taking a ride hailing service to the airport, the ride hailing driver needs to charge a toll of 20 yuan to the caller, but cannot issue an invoice. If the caller does not provide this fee, the ride hailing driver needs to pay a departure fee of 20 yuan on their own. The caller believes that the high-speed charging method at Hangzhou Airport is unreasonable and reques…	Hangzhou Transportation Bureau
Hello. Teacher. Our company is Hangzhou *** Technology Co., Ltd. Due to business development needs, I would like to apply for an auction approval business license. Does our company's name meet the application requirements?	Hangzhou Municipal Bureau of Commerce
The caller reported that there are too few ETC channels and manual channels open at the Kanhong Road toll station of Xiaoshan Airport, which leads to citizens queuing for too long every day. The caller requested that the toll station open more toll channels, please help verify and handle this.	Hangzhou Transportation Bureau
(Urgent) The caller reported that the health code in Hangzhou is displaying a yellow code. After investigation, the reason is that the code is assigned at the municipal level in Hangzhou. The user currently resides in Cangqian Street, Yuhang District, Hangzhou and works in Renhe Street. They have not left Hangzhou and need to transfer the code as soon as possible due to work reasons. Please verif…	Hangzhou Data Resources Bureau
The caller reported that they are applying for monthly rental subsidies in Xihu District, Hangzhou City, but they are unable to receive rental subsidies after submitting their social security to Yuhang District. The caller would like to inquire about how to handle this. The caller wants to inquire whether it is possible to apply for Hangzhou public rental housing without a bachelor's degree, or h…	Hangzhou Housing Security and Real Estate Management Bureau
The caller is Hangzhou Kameng Puzzle Toys Co., Ltd. The company produces children's puzzle products and wants to produce puzzle toys related to maps in the near future. We would like to inquire about the department to consult for map review and how to apply. Please verify and provide a response from the relevant department.	Provincial Department of Natural Resources (Provincial Oceanic Bureau)
(Urgent) Epidemic (Three Code Change Rules) # The caller reported that the health code in Hangzhou is displayed as a yellow code, while the provincial 12345 query shows (city level assigned code). They stated that their work belongs to the responsibility of importing goods from the warehouse and requires 48 hours of nucleic acid testing. However, because they returned from Hangzhou to Qingdao and…	Hangzhou Data Resources Bureau
The application for public rental housing rental qualification shows that it has been returned. The reason for the return is that social security has not been paid for 6 months in the main urban area and there is no residence permit, but my social security has been paid for 7 months and my residence permit has been completed	Hangzhou Housing Security and Real Estate Management Bureau
I applied for a monetary subsidy for public rental housing, but my company applied for a deferred payment of social security in *** 2022. Therefore, my social security details show that I owe social security in ***, which affects my application for subsidies. How should I handle this	Hangzhou Housing Security and Real Estate Management Bureau
The company *** has been engaged in illegal activities since 2021. The company has been conducting a series of illegal investment activities under the guise of providing technical services to customers. The company also sells several telecommunications and telephone products. The company has three catering brands that have been engaged in illegal investment activities: 1. Chuanben Flavor, barbecu…	Hangzhou Municipal Bureau of Commerce
Isn't unemployment insurance cumulative across the country? I have been paying unemployment insurance for about 14 years, including more than 11 years in Shanghai and more than 3 years in Zhejiang Province. During this period, I have not received unemployment benefits. Why can I only receive unemployment benefits for 5 months now? I want to know how this is calculated?	Binjiang District Human Resources and Social Security Bureau
The caller reported that they had a nucleic acid test report within 48 hours and were delivering daily necessities to the family members who had just undergone surgery. However, they were stopped by security personnel from Zhejiang *** Hospital and could only be taken downstairs by the patient themselves. The staff also did not provide assistance to take them upstairs. They expressed doubts and d…	Zhejiang Provincial Hospital of Traditional Chinese Medicine
What I found on the website is still the average salary for 2018. It has been 3 years so far, and the latest average salary data for the previous year has not been available yet?	Hangzhou Municipal Bureau of Statistics
I was raped by a National People's Congress representative and became pregnant! Report to the Criminal Investigation Brigade of the scenic area, refuse to file a case, have a video, have authentication! I hope the leader can make decisions for me!	Hangzhou Public Security Bureau
The caller reported that on the afternoon of *** 29th, they went to the Zhejiang Provincial Department of Natural Resources to inquire about a children's puzzle product produced by their company (about map related puzzle toys) and how to apply for map review. The staff directly replied that they do not know. The complaint is that the staff of the Provincial Department of Natural Resources are not…	Zhejiang Provincial Bureau of Letters and Visits
The caller reported that they were hospitalized at the *** Hospital. After discharge, they checked the cost list and found that the hospital included the cost of nutrient solution in the meal cost. The originally 125 yuan meal cost was reduced to 484 yuan. The caller stated that the nutrient solution was prescribed by a doctor and should be included in the medication cost. They now request the ho…	The Second Affiliated Hospital of Zhejiang University School of Medicine
The original property certificate contains the names of both the son and father, and the mother also has a joint ownership certificate. Now my son needs to give up the public ownership of the house. ***I ask how to handle the procedures and how to charge for it.	Hangzhou Planning and Natural Resources Bureau
My father passed away in *** this year, and before his death, there was no written arrangement for inheritance. My mother passed away two years ago, and we now have my sister and me. The property belongs to my sister, and the house belongs to me. My sister and I have no dispute about this. ***I ask what relevant procedures need to be completed.	Hangzhou Planning and Natural Resources Bureau
Entering the Wujiang Road subway station, the mobile signal at the security entrance often changes to 2G, and it takes a few minutes to return to 4G. Telecommunications often encounter situations where there is no signal. I hope it can be improved.	China Mobile Zhejiang Co., Ltd. Hangzhou Branch
I want to cancel the contract machine agreement, but I have already paid the penalty for breach of contract. There is also a 200 contract machine right in it, but it will not be cancelled by me. I must make up for 200 yuan in order to cancel it.	China Mobile Zhejiang Co., Ltd. Hangzhou Branch
I am a Wenzhou number, and later worked in Hangzhou. After transferring my number to the internet, when there are activities in Hangzhou or mobile activities in Wenzhou (such as sending traffic), the Wenzhou person said I have transferred my number to the internet, while the Hangzhou person said I am a Wenzhou number, "inside and outside are not people.". The matter of changing phone numbers is e…	China Mobile Zhejiang Co., Ltd. Hangzhou Branch
I have lived in Hangzhou for five or six years. How can I check the temporary residence permit records? I have lived in different districts, including Jianggan District, Binjiang District, and Linping District, which require academic advancement.	Hangzhou Public Security Bureau
Epidemic (Three Code Change Rules) # The caller reported that the Hangzhou health code changed to yellow for no reason around 15:00 on ***, and the nucleic acid test results were also within a week. According to the system query, the health code in Hangzhou is yellow. The reason for the yellow code is that it was assigned by the city level. The caller stated that this situation has occurred for t…	Hangzhou Data Resources Bureau
The package with JD Express tracking number JDX008 * * * 4976312 was sent out on ***. On ***, it was shown that the package was delivered in Shanghai on ***, and there was no logistics information afterwards. I applied for recovery on *** and replied that the package was delivered to my home on ***, but I did not receive it. Until ***, I was still blaming the epidemic and couldn't guarantee the d…	Hangzhou Postal Administration Bureau
However, for many families, it is difficult to purchase a house in full when they are young, so they will take out a loan to purchase their first home. With the establishment of the family, when the original house is not enough to live in and needs improvement, due to the existence of loan records, purchasing a new house will be carried out at the interest rate of a second home. With the rise of …	Hangzhou Housing Security and Real Estate Management Bureau
The caller reported that on *** 24th, they called for high-speed rescue on the Hangzhou Ring Expressway and were charged 200 yuan for high-speed rescue. They called to inquire whether the high-speed rescue in Zhejiang Province was charged, and if not, they requested a refund of 200 yuan. License plate number: ***	Hangzhou Transportation Bureau
How to add another normal provident fund account for deposit and payment to two accounts in Zhejiang	Hangzhou Housing Provident Fund Management Center
The patient's medical insurance enrollment is in Xiangshan, Ningbo, Zhejiang. On ***, he was hospitalized at *** Hospital. When he was discharged, he was unable to print the hospitalization settlement form for medical treatment in a different location.	Hangzhou Medical Security Bureau
I am a social security employee from ***. During this period, I often came to the *** Hospital for hospitalization and treatment. During the period from *** to ***, I was informed several times that the hospital's system had not been restored and I was unable to provide medical insurance settlement forms. I also explained that it was not due to hospital reasons and asked me to consult relevant un…	Hangzhou Medical Security Bureau
After filling in the information, clicking Next will prompt that the phone number is already in the system and cannot be used for lottery	Hangzhou Transportation Bureau
Personnel from outside the province have come to Hangzhou for medical treatment and are currently hospitalized. The surgery has already been completed	Hangzhou Municipal Health Commission
I would like to ask how to check the scanning trajectory of one's health code? How can we see the historical record of scanning the venue code?	Hangzhou Public Security Bureau
The caller is the person in charge of Hangzhou Zhongyu Construction Co., Ltd. They reported that *** (ID 2 * * * 5), an employee of ***., applied for a first-class cost engineer registration certificate on the National Government Network APP in mid ***. On ***, it was found that the application had been successful on the National Government Network APP. The reporter stated that there was a notifi…	Zhejiang Provincial Department of Housing and Urban Rural Development
How long will the application for personal regional indicators be accepted? There is no time annotation on the flowchart, only the time after acceptance	Hangzhou Transportation Bureau
Does singer Fu Longfei have any intention of hosting a concert in Hangzhou, specifically on what date and month? Thank you	Hangzhou Municipal Bureau of Culture, Radio, Television and Tourism
1、 12305 regards 7 working days as a protective umbrella for their inaction, allowing express delivery companies (SF Express) to arbitrarily infringe on consumer rights within 7 working days. Any issues will be discussed after 7 working days. I. The Measures for Handling Consumer Complaints by the Administration for Industry and Commerce: The competent administration for industry and commerce sha…	Hangzhou Postal Administration Bureau
Epidemic (Derived from the Impact of the Epidemic) # The caller reported that they had previously arrived in *** from ***, and have now ended their quarantine. The *** health code has been restored to green, and they are currently located in ***, ***. However, they are unable to take a taxi to leave through apps such as Didi and Baidu, indicating that there is an abnormality in the *** venue code…	Hangzhou Public Security Bureau
Hello, I am a student and my graduation thesis is about some research on Hangzhou Comprehensive Park. I would like to request the disclosure of blueprint information such as the location, area, and scope of existing parks in Hangzhou for research purposes. Thank you very much to your bureau.	Hangzhou Municipal Bureau of Landscape and Cultural Relics
The caller reported that on the evening of ***, they were waiting for treatment at the night fever clinic of the *** Hospital with their child. There were hundreds of people on site, and the air conditioning was no longer in use. The consultation staff said that the upstairs was undergoing renovation and it is unknown when it will be restored. They stated that the weather is as hot as this, the o…	Zhejiang University School of Medicine Affiliated Children's Hospital
I received a notice of suspension from work from the manager of *** Restaurant, regional manager, and regional manager on ***. I received a written warning from the regional manager , HR (Construction) representative of Hangzhou KFC Co., Ltd. , and on ***, I received a notice of termination of labor contract from the labor union of Hangzhou KFC Co., Ltd. Moreover, I am still in the medical period…	Hangzhou Federation of Trade Unions
Ruining De is a relatively common anti-cancer drug, and currently there are no dual channel pharmacies in Hangzhou that can prepare this drug. Why is this? Is there any restriction from the medical insurance bureau?	Hangzhou Medical Security Bureau
Basic fact: In the Traffic Management 12123 app, there is a violation of the vehicle under my name *** that has not been dealt with, and it occurred at the intersection of Lijingwan Road and Shixiang Road. See Figure 1. The screen displays a warning for the first violation, with a fine of 0 yuan and 0 points deducted. The complaint is as follows: 1. The illegal location of this behavior is incorr…	Gongshu District Urban Management Bureau (District Urban Management Administrative Law Enforcement Bureau)
The electronic certificate of medical insurance is incorrect in the insured location. Display the original insured location. Can you modify it? Thank you!	Hangzhou Medical Security Bureau
Dear Governor: Hello! I work at *** University and am the mother of a rare patient with mucopolysaccharide storage syndrome IVA. The misfortunes of life always do not give me a chance to catch my breath. In ***, my daughter was once again cut off from her medication (optimistically estimated that this cut ***last for four months). After passive discontinuation of medication, her immune system, ph…	Zhejiang Provincial Medical Security Bureau
The caller reported that on ***, they went to Zhejiang University School of Medicine Affiliated Children's Hospital (Binjiang Campus) with their child Kangxinyu to seek medical treatment at the Yu Jindan expert in the Department of Gastroenterology. At around 11am, they turned to their child. During the consultation, the doctor was meticulous and only answered "um", "yes", "yes", and "yes". They …	Zhejiang University School of Medicine Affiliated Children's Hospital
Can I apply for point based household registration, but do I have property? Can I register at the home of my family and friends? My family and friends have not settled in Hangzhou, but have only bought a house. In this situation, if my family and friends agree, can I earn points to settle in Hangzhou with them? If possible, can my underage children come with me?	Hangzhou Public Security Bureau
Hello, Mayor. It has been about 2 months since the regular nucleic acid testing in Hangzhou. As a citizen, I have several concerns. Firstly, can we disclose the funding sources, expenditure standards, and progress of regular nucleic acid testing to improve transparency in fund utilization? Secondly, regular nucleic acid testing generates a large amount of medical waste, including cotton swabs, wh…	Hangzhou Municipal Health Commission
The caller reported that they wanted to transfer their license plates from Nantong, Jiangsu to Hangzhou, Zhejiang in the near future. However, the caller was informed by the staff at the Hangzhou Vehicle Management Office that they were unable to transfer the license plates due to the lack of National Standard 5 certification. Now it requires the Environmental Protection Bureau to issue a certifi…	Hangzhou Ecological Environment Bureau
Garbage, the problem recognition is so low. Can't we set up a human customer service? I'm so angry	Hangzhou Social Insurance Management Service Bureau
Hello, before my ex husband and I got married, we had never purchased a house in the restricted purchase area of Hangzhou under our personal name, and we did not jointly purchase a house in the restricted purchase area after our marriage. I have been unmarried for just one year since my divorce, but now I am 30 years old and I also have a local household registration in Hangzhou. Can I still be r…	Hangzhou Housing Security and Real Estate Management Bureau
(Urgent) Epidemic (Derived from the Impact of the Epidemic) # The caller reported that they are ordinary citizens who have been to Shanghai before and later traveled from Changning District to Hangzhou. However, due to their travel code being marked with a star in Shanghai, Hangzhou Metro staff informed them that they cannot take public transportation with their travel code marked with a star. Th…	Hangzhou Metro Group Co., Ltd
I couldn't find the online channel for processing and claiming medical insurance in Hangzhou on the Zhejiang Government Service Network.	Hangzhou Medical Security Bureau
The caller reported that they had just applied for a new license plate (license plate number: ******). When applying for ETC at Industrial and Commercial Bank of Xiaoshan, they were prompted that the previous owner's ETC had not been cancelled (former owner's name: ***, phone number: ***-****-****), which made it impossible for them to apply for ETC. They now request that the previous owner's ETC…	Provincial Highway and Transportation Management Center
What benefits can urban residents enjoy if they retire with an only child honor certificate.	Xiaoshan District Petition Bureau
The caller stated that their company is renting in the Zhejiang Provincial Military Supply Building (Jiefang Road). They are now inquiring whether the Zhejiang Provincial Military Supply Building is a provincial-level unit and if there are any corresponding rent reduction policies for provincial-level units. Please verify and handle with relevant departments.	State owned Assets Supervision and Administration Commission of Zhejiang Provincial Government
I rode a non motorized vehicle to the intersection of Shiqiao Road and Changcheng Street on ***. As all non motorized vehicles were on the non motorized vehicle lane, I had to turn right and had to borrow a spot from the nearby motor vehicle. I didn't expect to have a violation recorded for me, but I completely disagree. This narrow road is full of non motorized vehicles, and I need to turn right…	Traffic Police Bureau of Hangzhou Public Security Bureau
I have reported multiple violations of traffic order on the Hangzhou Urban Governance Award Reporting Platform this year, but they are often not accepted. The content includes changing lanes on the solid line on the elevated road (system problem image cannot be uploaded, report number 202 * * 615094 * * 900), vehicles not following the rules and alternating at the entrance (report number 202 * * …	Hangzhou Urban Management Bureau
Only a small amount of money can be deducted from medical insurance in different places each time, and not all can be used up. You have to pay for it at your own expense every time	Hangzhou Medical Security Bureau
The caller is a resident of ***. They reported that the construction site at the entrance of the community was carried out at night, causing serious noise disturbance to the residents. They are now requesting the cessation of nighttime construction and requesting the assistance of relevant departments to handle the situation.	Hangzhou Metro Group Co., Ltd
The charging pile in the underground parking lot of West Lake Cultural Square reported that it could not be charged at the end of *** or early May, and has not been repaired so far	Zhejiang Transportation Investment Group Co., Ltd
The caller is not satisfied with the response to the original work order DH202 * * 786551 * * 693. They stated that the maintenance department of the road company is shirking responsibility and demanding that the responsible party of the highway compensate them for the cost of repairing the tires. They also complain that Qin Yifeng, a staff member of the maintenance department of the road company…	Hangzhou Transportation Bureau
The caller reported that around May, they complained by writing a letter to the Zhejiang office about the issue of the front tire side being damaged due to construction on the highway at the epidemic prevention inspection site 300 meters in front of the Nanzhuangdou toll station on the Hangning Expressway at 10 o'clock on ***. He stated that the maintenance department of the road company had no c…	Hangzhou Transportation Bureau
Can I choose to enjoy Hangzhou medical insurance if my parents are educated youth in Hangzhou and a company from outside the city retires and returns to settle in Hangzhou? Why can't non local medical insurance buy medicine at Hangzhou pharmacies?	Hangzhou Medical Security Bureau
Why can only the low-income group in Hangzhou be allowed to withdraw housing provident fund from urban subsistence allowance households, while other provinces cannot? They are all poor people. This regulation is very inhumane and unreasonable	Hangzhou Housing Provident Fund Management Center
Hello, there are currently three exits for CDE at Gaojiao Road subway station. ***I know when the construction of Exit AB will be completed? Will it be completed soon or will it need to wait for the construction of Line 12. Residential address: ***	Hangzhou Metro Group Co., Ltd
Hello, I have a collective household registration for my unit in Hangzhou, and my wife has a household registration in Taizhou. She graduated last year and now I have only paid one year of social security. After the child is born in mid ***, the unit does not accept newborns to settle in, so we can only follow our mother to register in Taizhou first. However, the child lives with us in Hangzhou, …	Hangzhou Medical Security Bureau
The *** Welfare Institute of Hangzhou City restricted the registration location of quotation units to be in Hangzhou. 1113 individual items were selected and suppliers were asked to provide quotations. The products were very unpopular, and data was directly found from the backend of a certain supermarket. When it comes to personalized selection, the cost is only 500 yuan. Choosing 1113 individual…	Hangzhou Civil Affairs Bureau
Please investigate carefully. Thank you. Have you really achieved fairness, impartiality, and transparency? Or wear a pair of pants?	Hangzhou Civil Affairs Bureau
At around 4:30 pm on ***, a traffic accident occurred with him on Xixing Road in Binjiang District. The traffic police asked him to take me to the hospital, and he kept walking towards the direction of Shangcheng District. Then, he hit me at No. 20 South Garden, 8th Row of Gefan Jiayuan, and I called 110 to report to the police. Then, at around 6.20 pm on ***, he arrived at Jiubao Police Station,…	Shangcheng Public Security Bureau
Epidemic (Three Code Change Rules) # The caller reported that the Hangzhou health code is displayed as a yellow code. After investigation, it was assigned by the city level. The caller stated that they had purchased cold medicine on a food delivery platform and had undergone nucleic acid testing at Zhuji Station at 7:57 pm on ***. The test results have been obtained. They hope that the relevant d…	Hangzhou Municipal Administration for Market Regulation
(Urgent) The caller reported that at around 16:00 on ***, he scanned the code and put it into the warehouse through Alipay's Zhejiang Cold Chain System once and it was successfully put into the warehouse (company name: ***. Legal representative: *** ID card 3 * * * 5), but at around 7:30 on ***, he received the information sent by the Industrial and Commercial Bureau that it was not successfully …	Zhejiang Provincial Administration for Market Regulation (Intellectual Property Office)
How to apply for remote medical registration online? When I register, I always remind my colleagues that they have the same registered residence for a certain period of time.	Hangzhou Medical Security Bureau
I registered the Hangzhou International Financial Center property through a lottery. It was registered on the 18th to 20th, and the information was supplemented on the 21st. The developer issued the social security month on the 23rd, but there was no action taken afterwards. According to common sense, social security ranking can be completed within 2-3 days. K11, Wangjiang New World, with over 80…	Hangzhou Housing Security and Real Estate Management Bureau
The public space in the underground garage has been sold, and we hope that market supervision can intervene. I am the owner of ***, and the developer has built three warehouses behind my underground parking space to sell to me. Now I question whether it can be sold and whether it is suspected of being illegal. Could you please provide assistance from the relevant departments.	Hangzhou Housing Security and Real Estate Management Bureau
Applying for a citizen card shows that the shipping fee for the same city is 8 yuan, and the actual amount received is 23 yuan	Hangzhou Financial Group, Zhejiang Province
On ***, I purchased a bus ticket from Hangzhou West Bus Station to Quzhou at 1:10 pm on the Tongcheng Travel app. After picking up the ticket, I immediately discovered that the destination was incorrect. At 12:40, I clicked on the refund button on the platform (there was no label on the page for offline refund after picking up the ticket). It was not until 2:15 that the platform informed me via t…	Hangzhou Changyun Transportation Group
Hello, I would like to ask, the lottery for the small bus has been done 79 times. Why hasn't it been done yet? Is there anything wrong with the data	Hangzhou Transportation Bureau
The caller reported that their graduation certificate in 2003 was lost and needed to be reissued due to work needs. The caller's school only issued a certificate of education. The employer requires the certificate of education to be stamped by the Zhejiang Provincial Department of Education. We are now inquiring about how to stamp it. Please let the relevant department know.	Zhejiang Provincial Department of Education
Does the car purchase on *** this year enjoy this subsidy? If this subsidy exists, which car companies are entitled to this subsidy?	Hangzhou Municipal Bureau of Commerce
When will the subsidy details for new energy vehicle purchases be released? I will be picking up the car and making payment next week. Can I apply for the subsidy? Can Tesla enjoy it	Hangzhou Municipal Bureau of Commerce
Epidemic (Derived from the Impact of the Epidemic) # The caller reported that they arrived in Hangzhou on *** and underwent a "nucleic acid+antigen" double test at the Chengzhan Railway Station. The result was negative, and the Hangzhou health code was a green code. However, due to the star on their travel code, they were obstructed by staff when taking the subway and bus in Hangzhou. The caller …	Hangzhou Metro Group Co., Ltd
Epidemic (derived from the impact of the epidemic) # The caller reported that Baoshan Road Street in Jian'an District, Shanghai has returned to Shangcheng District, Hangzhou and is not allowed to take Metro Line 1. They do not understand and request feedback from relevant departments.	Hangzhou Metro Group Co., Ltd
Around 10 pm on ***, at the C entrance of Pingshui Street subway, Yintai Na in the west of the city. The attitude of epidemic prevention inspectors is poor. I only asked for a high-risk area code after presenting my health code and travel code. There is no such requirement for taking the subway in Wuchang. The original sentence: "I don't look at the itinerary code, show me the high-risk code." In…	Hangzhou Metro Group Co., Ltd
Why does the validity period displayed above remain unchanged when I click on the lottery to extend the validity period in Zhejiang?	Hangzhou Transportation Bureau
Why hasn't there been any results for my small car this month, and there hasn't been an increase in the number of lottery draws? Although the review was approved, I thought there was an error and reapplied. It was already difficult to draw the lottery and I missed it once.	Hangzhou Transportation Bureau
Hello, I would like to learn about the relevant management regulations for the real estate development hearing, including the management principles, steps for holding the hearing, and precautions for all parties involved.	Hangzhou Planning and Natural Resources Bureau
The caller stated that the Zhejiang Provincial Blood Center (original work order number: DH202 * * * 795098 * * 448) did not directly respond to their question. They stated that Hangzhou can offer QR codes to individuals who have the honor certificate of voluntary blood donation, similar to Ningbo, and can enjoy related benefits (such as free bus and subway rides, free visits to government funded…	Zhejiang Provincial Blood Center
I reported in *** that Hangzhou Yueqing Catering Management Co., Ltd.'s Tiger Xia sub brand had no franchise management record and engaged in nationwide illegal investment and franchise activities to harm franchisees. The company's Tiger Xia sub brand was only established in *** 2021 without the one-year franchise registration qualification required by the Ministry of Commerce, and the investment…	Hangzhou Municipal Bureau of Commerce
In the past few days, out of town Guowu vehicles can transfer ownership and move into Hangzhou, so they can go to the second-hand car trading market. People say that because the system has updated the environmental protection list for 2016, it cannot be printed out. Is it true? When can we pull it out? Vehicles need to be transferred and registered, and the indicators will expire in a few days	Hangzhou Ecological Environment Bureau
My father-in-law retired from Hangzhou Cement Factory in his early years and has been living in Shaoxing. However, his Hangzhou medical insurance card cannot be used in major pharmacies and street health centers in the Shaoxing area. What procedures do I need to complete to open it?	Hangzhou Medical Security Bureau
Can the provident fund be withdrawn once a month starting from *** 2022	Hangzhou Housing Provident Fund Management Center
(Urgent) Epidemic (Three Code Change Rules) # The caller reported that their (5 * * * 7) Hangzhou Health Code was suddenly converted to a yellow code on the afternoon of *** 28th. After system queries, the caller's nucleic acid test results were negative, and the Hangzhou Health Code was yellow due to "city level code assignment". The caller stated that they have not been to another city recently…	Hangzhou Data Resources Bureau
How can I transfer past years' accounts to my child's medical insurance? I have been operating online and have been prompted to have no ledger or other information?	Hangzhou Medical Security Bureau
(Urgent) Epidemic (Three Code Change Rules) # The caller reported that their wife's (3 * * * 2) Hangzhou health code was suddenly changed to a yellow code on *** 20th. The caller and the epidemic prevention and control staff at Xiaoshan Airport have repeatedly reported that the code has not been changed back to a green code. According to the system query, the health code of the caller's wife in H…	Hangzhou Data Resources Bureau
After the child changed their name, the Citizen Card also went to the Citizen Center to apply for a new card with a new name. Today, I went to Hangzhou Children's Stomatological Hospital for treatment. When I swiped the Citizen Card for medical insurance settlement, the original name information was still used, which resulted in the inability to use medical insurance for settlement.	Hangzhou Medical Security Bureau
The caller reported that after logging in as a legal representative on Zhejiang Government Network (account: zddl0571, password: chen114 * * * 058), they clicked on "mine" and then clicked on "my signature". However, in the information filling process, the authorization letter could not be uploaded, and the business of confirming the second level construction engineer's practicing qualification (…	Zhejiang Provincial Department of Housing and Urban Rural Development
Currently, the government advocates for housing to live without speculation and supports rigid demand for improvement. However, the housing policy in Hangzhou is particularly unfair, with a social security ranking system. As a result, those who have only had a few years of social security cannot afford to buy houses near our company, and the top tier social security is mostly for relocated househ…	Hangzhou Housing Security and Real Estate Management Bureau
The lottery for the small car shows that my mobile phone number has been registered, but I have not lottery before and do not know how to operate it. Therefore, I am seeking help.	Hangzhou Transportation Bureau
Can spouses from outside the province withdraw Hangzhou provident fund for loan repayment when purchasing a house? If possible, what materials need to be provided and where can I apply?	Hangzhou Housing Provident Fund Management Center
In *** 2022, the bidding for a small passenger car was successfully shortlisted, and the system has confirmed that it is the buyer. Is it necessary to buy a car and register it with the vehicle management office before ***31, 2023? If it weren't for ***31, 2023, which month would the deadline be?	Hangzhou Transportation Bureau
1. The current situation is that I signed my household registration at Hangzhou School (the collective household registration of Zhejiang University of Technology Xiasha Campus) after pursuing my postgraduate studies in *** 2016, and then graduated with a master's degree in 2019 due to work? I did not immediately settle down due to the epidemic, and my household registration has always been in my…	Hangzhou Housing Security and Real Estate Management Bureau
Government website: Zheli Office # User reported that Zheli Office is applying for skill improvement subsidies, filling out an online form, and retrieving bank card information that is not their own. Please verify and process. Personnel information: 5 * * * X Bank card information extracted: *** 6230-9101-9910-7234-011 Region: Hangzhou City	Binjiang District Human Resources and Social Security Bureau
Enterprises in Hangzhou Xizi Smart Industrial Park (No. 1279 Tongxie Road) have a high demand for business trips. Currently, the fastest public transportation to Hangzhou East Station is to transfer from Line 3 of the subway to Line 4, which is too winding. Suggest adding direct buses (following Tongxie Road).	Hangzhou Transportation Bureau
My mother is 90 years old and goes to the Fanghui Spring Hall on the west side of Gongchen Bridge to see traditional Chinese medicine every month. However, it is 300 meters from the intersection to the hospital and she cannot walk. For elderly people over 90 years old, can security guards take care of them and arrange for a car to pick them up and drop them off at the entrance of Fang Huichun Hal…	Hangzhou Canal Comprehensive Protection, Development and Construction Group Co., Ltd
It is suggested that after dividing the exam into different classes, there should be no AB class or second best class. It is also suggested that the Ministry of Education conduct SMS parent random checks on class numbers and the average score of each class in the school. Strictly crack down on school violations.	Hangzhou Education Bureau
Hello! I would like to provide feedback on the issue that taking a taxi at Hangzhou East Station requires a 48 hour nucleic acid test certificate. Currently, taking public transportation in Hangzhou requires a 72 hour nucleic acid test certificate. Why does taking a taxi take 48 hours? Why are there two standards? Please stay tuned, thank you!	Hangzhou East Station Hub Management Committee
Abnormal request for online ride hailing appointment exam interface	Hangzhou Transportation Bureau
I can't shake my license plate 96 times. What should I do? Maybe it means I won't be able to shake my license plate for the rest of my life Residential address: ***	Hangzhou Transportation Bureau
The new policy allows for the transfer of students from private schools to public schools through accompanying education for all ages. How to solve the problem of occupying the allocation of student quotas for transfer to public junior high schools?	Hangzhou Education Bureau
Medical insurance transfer, I applied for social insurance transfer on *** 4th, transferred from Wenzhou to Hangzhou, and on *** 6th, it showed that it was completed. It has been *** 26th now, and even if it is a working day, it has been exactly 15 days. Why is my medical insurance card balance still zero over the years? Wenzhou account phone consultation found that over 2000 yuan has been transf…	Hangzhou Medical Security Bureau
Is the money in the social security card transferred from Hangzhou to Yongkang still there	Hangzhou Medical Security Bureau
***I ask when the specific adjustment time for the Hangzhou municipal provident fund base for 2022 has been determined? What is the expected date from *** to ***? Will there be any issues with cross regional loans involving housing provident fund during this period?	Hangzhou Housing Provident Fund Management Center
Can I still apply for maternity insurance if medical insurance is not continuous? Can I continue to pay for the remaining 8 months until childbirth if the payment is not made in full	Hangzhou Medical Security Bureau
(Urgent) Epidemic (Three Code Change Rules) # The caller reported that the QR code for scanning places in Yuhang, Hangzhou is green. After checking the system, it was found that the health codes in Jiaxing and Wenzhou are yellow. After modification, the green codes have been restored. The ID card still shows a yellow code when checking into a hotel. Please verify and handle with relevant departme…	Hangzhou Data Resources Bureau
I forgot my ID card and name *** at Window 71 when I was handling housing provident fund business at the Citizen's Home in the Citizen Center. If you have the opportunity to find me, please let me know. I will come over to pick it up. The phone number is ***. Thank you	Hangzhou Housing Provident Fund Management Center
(Urgent) Epidemic (Three Code Change Rules) # The caller reported that the Hangzhou health code has turned yellow. They said they went to Nanjing on *** 14th and returned to Hangzhou on *** 15th. They have been undergoing nucleic acid testing in recent days and are now requesting the restoration of the green code. Please help verify and handle this.	Hangzhou Data Resources Bureau
The caller reported that their son is currently suffering from a rare disease called hypophosphatemic rickets, which is listed as the 51st disease in the National Rare Disease Catalogue. In 2019, Zhejiang Province issued a policy to ensure the rare disease protection mechanism in Zhejiang Province. However, since hypophosphatemic rickets is incurable in China in 2019, the protection policy did no…	Zhejiang Provincial Medical Security Bureau
How to apply for medical treatment in another city? I have been paying my medical insurance card in this city for a month, but now I have been living in Dalian for more than a year due to work needs. What documents do I need to provide for medical treatment in another city	Hangzhou Medical Security Bureau
Can a P+R parking lot be built at Shimao Road subway station?	Hangzhou Public Transport Group Co., Ltd
After the elevated construction at the entrance of No. 870 Moganshan Road, the traffic lights stopped moving forward, making it difficult for vehicles to exit. The cement railings added on the left and right sides of the entrance are close to the door. There is a safety hazard when the car turns right, and the large car cannot enter.	Hangzhou Urban Infrastructure Construction Management Center
During the construction of Moganshan Road, water pipes were often cut off, resulting in several water shutdowns in Lianghe Yayuan community. Sometimes, there was no notification, which had a great impact on our lives. We complained several times but had no response!	Hangzhou Urban Infrastructure Construction Management Center
Why did I apply on my phone and send the necessary documents, but I haven't received a reply yet	Binjiang District Human Resources and Social Security Bureau
The caller reported that at *** Road, Xihu District, Zhejiang Province, Zhejiang *** College has planted six camphor trees in the southwest corner of the playground, blocking all the lighting of the residents on the first and second floors of Building 8 in Cuiyuan District 3. The caller has repeatedly reported to the school and community without success. I hope the relevant departments can trim t…	Zhejiang Women's Federation
Whether it is possible to open a loan like Alipay based on the part paid by individuals as a mortgage, which can sometimes solve everyone's urgent needs and collect interest, so that the capital pool can flow better. Residential address:***	Hangzhou Financial Group, Zhejiang Province
You can find social security payment records, but you cannot find electronic social security cards.	Hangzhou Financial Group, Zhejiang Province
How long will the newborn social security card be ready? The application number is 3 * * * 453 * * 910	Hangzhou Financial Group, Zhejiang Province
Online application for social security card. The bank name and card receiving branch cannot be selected, and the dropdown menu only shows no options; The attachment display supports multiple formats, but the PNG format of common images is not supported	Hangzhou Financial Group, Zhejiang Province
Due to the recent negative news from Rongxin, one of the shareholders of the developer of the pre-sale real estate project Rongxin Tianlanli, we apply to publicly disclose the remaining pre-sale regulatory funds of the project and verify whether the regulatory account balance complies with the provisions of the Implementation Rules for the Supervision of Pre sale Funds of Commercial Housing? Does…	Hangzhou Housing Security and Real Estate Management Bureau
How many days do I need to receive my baby's household registration book and citizen card	Hangzhou Financial Group, Zhejiang Province
How to cancel the reissue of a social security card (I reissued it online and wanted to change my ID photo. I just finished processing it and forgot to replace it)	Hangzhou Financial Group, Zhejiang Province
Complaint about IFC's unreasonable amount of lottery and capital freeze. All property freeze amounts are 30% and 60% of the total price of the lowest priced unit in the current batch. The IFC freeze amount greatly exceeds this ratio (for example, there are many properties with a total price of around 10 million yuan in this batch, and at this ratio, 3 million yuan for the first and 6 million yuan…	Hangzhou Housing Security and Real Estate Management Bureau
A few days ago, I consulted that the environmental protection department has not yet approved it and needs to wait. Do you have a specific time and will it be publicly announced in a timely manner?	Hangzhou Ecological Environment Bureau
Is the Hangzhou Airport Highway (the elevated road from the city center to Xiaoshan Airport via Qianjiang Sanqiao) an expressway or a highway? Can I open it on my own during my internship? I can't find a clear answer online.	Traffic Police Bureau of Hangzhou Public Security Bureau
***I ask if the currency subsidy for my public rental housing will continue to be issued as usual after I apply for a new lease registration after changing my rental house	Hangzhou Housing Security and Real Estate Management Bureau
1. The so-called housing preferential policies and preferential policies for families with three children that you have formulated are all based on those born after ***31, 2021. Therefore, three children born a few months earlier are no longer children and do not deserve to improve housing? 2. I have been reflecting on the housing problem in our family for more than 2 years, and no one has solved…	Hangzhou Municipal Health Commission
The caller inquired that in 2021, the Hangzhou Ministry of Finance issued a skill subsidy for fire operators in Zhejiang. They asked if Hangzhou still has this subsidy in 2022 and how to apply for it. Please verify and handle with relevant departments.	Hangzhou Employment Management Service Bureau
My nephew is a junior high school graduate with a student status in Zhoushan, Zhejiang. He took the middle school entrance examination this year and scored 537 points, meeting the admission requirements for a regular high school.. Now that I want to attend high school in Hangzhou, do I meet the requirements for admission to Hangzhou? What is the corresponding process if admission is possible? I h…	Hangzhou Education Bureau
Dear leader, hello. I am a parent of a disabled child in Yuhang District. I hope the leader can take two minutes to listen to our voices. At present, our child is self funded in the Xixi Campus of Zhejiang Rehabilitation Hospital for rehabilitation projects. Zhejiang Rehabilitation Hospital (Xixi Branch of Zhejiang Provincial Hospital of Traditional Chinese Medicine) has approved the application …	Hangzhou Disabled Persons Federation
In 2021, the cost indicators for construction and installation projects in Hangzhou were 2015 yuan per square meter for multiple floors, 1498 yuan per square meter for small heights, and 1999 yuan per square meter for high-rise buildings. Why is it that multiple floors are 500 yuan per square meter more expensive than small high-rise buildings? Normally, the higher the floor, the higher the const…	Hangzhou Municipal Commission of Urban and Rural Development
The caller reported that there will be a toll station at Xiaoshan Airport charging 23 yuan for toll fees when exiting from the Xiaoshan Kanshan Expressway. They are now calling to inquire whether there will be any additional charges when exiting from the Xiasha toll station. We hope the relevant department can provide a response.	Hangzhou Transportation Bureau
I have paid housing provident fund in both Haining and Hangzhou, and now I need to pay for housing expenses. How to transfer the provident fund and how much can I withdraw from it now	Hangzhou Housing Provident Fund Management Center
The relocation restrictions for vehicles from other provinces are now required to meet the National VI emission standards in order for vehicles from other provinces to move to Hangzhou. Recently, the State Council has requested that all regions lift the relocation restrictions. I wonder when Hangzhou will start implementing them?	Hangzhou Ecological Environment Bureau
A few months ago, there was feedback about congestion at toll booths, but now it's happening again. The congestion lasts for 40 minutes, causing serious inconvenience to most residents traveling. Is there a solution to the problem of large trucks passing through? Why not give the ETC lane and manual lane diversion plan a try?	Hangzhou Transportation Bureau
The caller is a taxi driver who reported that on *** 20th, while waiting in line at the service area of Xiaoshan Airport, he got off the car and went to the restroom due to temporary stomach discomfort. As a result, he arrived at the first channel about 4-5 minutes late and was stopped by the management personnel, requesting him to queue up again. He stated that waiting in line at the service are…	Hangzhou Xiaoshan International Airport Co., Ltd
The staff at No. 216 of the Hangzhou 12345 Mayor's Open Hotline did not listen to feedback from citizens, evaded responsibility, simply kicked the ball, transferred work responsibilities, and refused to accept citizen opinions. They were negligent in their work, seriously damaging the image of the Hangzhou 12345 Mayor's Open Hotline and causing a negative impact. The Binjiang District Petition Bu…	Xiaoshan District Petition Bureau
I am a retired soldier graduate from Hangzhou Wanxiang Vocational and Technical College in 2017. According to the national new policy, I should be able to enjoy some of the national student aid subsidies for retired soldiers (one year's subsidy, and the 18th cohort should enjoy two years of subsidy). However, since the release of this regulation, no one has cared about our situation. When other c…	Hangzhou Education Bureau
Registration and Examination Time for Human Resource Managers in 2022	Binjiang District Human Resources and Social Security Bureau
When I communicated with Hangzhou Daily Holiday Hotel (Jinjiang Star Hangzhou Hubin Branch), the person in charge of the unit, ***, insisted that I had only stayed at the hotel three times. As I had booked the store through online platforms and had a complete record of five stays, the store was suspected of intentionally not entering my identity information as required twice, Employees of the hot…	Hangzhou Daily Newspaper Group
Medical insurance payment details, how to check the self funded part of medical insurance in hospital outpatient clinics	Hangzhou Medical Security Bureau
Epidemic (Related Issues Affected by the Epidemic) # The caller reported that the Xiaoshan Airport ride hailing parking lot requires a 48 hour nucleic acid test, which is unreasonable. The normal nucleic acid test requirement in Hangzhou is 72 hours, and it does not enter the airport. Therefore, the caller reported that they hope the Xiaoshan Airport ride hailing parking lot can synchronize with …	Hangzhou Xiaoshan International Airport Co., Ltd
I have been paying medical insurance in Hangzhou for over 9 years, and now my company's medical insurance and social security have stopped paying. I would like to transfer my medical insurance to Liaoyang City, Liaoning Province. I have obtained a certificate of participation in Zhejiang, but my local medical insurance cannot be transferred on the national platform. How can I transfer my medical …	Hangzhou Medical Security Bureau
What is the process for applying for the qualification of senior engineers in the automotive industry in Zhejiang Province? Where to declare? No relevant information was found on the professional title evaluation website. Is there a consultation phone number	Hangzhou Municipal Bureau of Human Resources and Social Security
Epidemic (Three Code Change Rules) # The caller reported that their mother took a nucleic acid sample at 15:18 today in the Jiangyuan Campus of Tongde Hospital in Zhejiang Province. The staff informed that a nucleic acid report would be issued within 4 to 6 hours. Currently, due to the lack of a nucleic acid report, the mother is unable to receive timely blood transfusions at the Jiefang Road Cam…	Zhejiang Provincial Tongde Hospital
***I ask which is the most comprehensive policy in recent years regarding the retention, return, and introduction of college graduates in Hangzhou	Hangzhou Talent Management Service Center
I was affected by a *** number on *** 11th and today, which resulted in two yellow codes, seriously affecting my normal life. Please change the information with big data.	Hangzhou Data Resources Bureau
The eligibility for subsidy for public rental housing in Shangcheng District has been cancelled. I submitted it last Friday and it has been in this state all along. If I submit it again, there will be no prompt for submission	Hangzhou Housing Security and Real Estate Management Bureau
Due to construction needs, the bus station at the intersection of Gudun Road and Xixi Road has been relocated to the vicinity of Tianmushan Road National Machinery Group. It is very inconvenient to move here, due to the following reasons: 1. Tianmushan Road is under renovation and construction, and there is a lot of dust in the surrounding area, and there are no other bus routes. 2. After the sta…	Hangzhou Public Transport Group Co., Ltd
The caller reported that they took G25 from the Nanzhuangdou Expressway today and arrived at the Renhe Expressway at 15:55. The highway staff did not allow them to get off the highway and believed that they did not inform the road conditions in advance. They should hold the relevant department accountable and ask them to verify and handle the situation.	Hangzhou Public Security Bureau
Hangzhou, as a civilized city, is a paradise on earth. A city where the people are happy. But this lottery indicator is also too unfair. Some people have just participated in the lottery and won the lot, while many have been lottery for several years but have not won, and everyone knows the tricks behind them. Moreover, if the city of Hangzhou wants to draw lottery numbers, it is necessary to als…	Hangzhou Transportation Bureau
The caller reported that none of the ETC lanes at the Xiaoshan Airport Expressway (towards the airport) have been opened, only one artificial lane has been opened, causing the road to be very congested. The caller has not been able to leave for nearly 40 minutes, and now hopes that the relevant functional departments can handle this situation as soon as possible.	Hangzhou Public Security Bureau
The caller is a staff member of Zhejiang Ronghang Trading Co., Ltd. They reported that they were handling a change of corporate legal representative at the Zheli Office. When changing their address, they found that No. 2008-2010 Jinchang Road, Liangzhu Street, Yuhang District was automatically assigned to the Linping District. They would like to inquire whether this is the correct division or a s…	Zhejiang Provincial Administration for Market Regulation (Intellectual Property Office)
The caller reported that they have not received the Certificate of Registered Public Equipment Engineer (Heating and Air Conditioning) issued by the People's Republic of China on ***23rd for a long time. Colleagues who issued the certificate at the same time have all received it. They consulted the Political Affairs Processing Center of the Zhejiang Provincial Department of Housing and Urban Rura…	Zhejiang Provincial Department of Housing and Urban Rural Development
Government Affairs Network: (Urgent) Users have reported that the government affairs network is located in "Hangzhou City", with a theme integrated service for registering property. After clicking on "I am a bank", the next step is to choose to apply for mortgage registration in the main urban area (individual), log in to the personal account password, click on the declaration information page, a…	Hangzhou Planning and Natural Resources Bureau
Government website: Zheli Office # User called to report that the application for unemployment insurance benefits on the Zheli Office app has been processed and completed. It shows that there is an abnormal call to the verification interface before employment. Please contact the administrator for verification and processing. ID card: *** Mobile number: *** Document number: ***	Hangzhou Employment Management Service Bureau
The license plate has been shaken and now it has been replaced with an old car. By the end of 2022, the old car will be sold and the license plate number can be used. Does this mean that the license plate cannot be renewed if it has not been used on a motor vehicle for a year?	Hangzhou Transportation Bureau
How to add a new account to the app when the balance of the original provident fund account has changed to 0	Hangzhou Housing Provident Fund Management Center
There are many problems with fire safety, electricity and property fees being charged arbitrarily, air conditioning not being used or repaired, and rent reduction not being implemented	Hangzhou Public Transport Group Co., Ltd
I departed from Shanghai on *** 12th and have been living in Dalian until today. I have never been to Zhejiang, but the source of my Liaoshitong health code is written in Zhejiang Province. I also reported having a fever, which caused my health code to remain yellow. I called Dalian 12345 and asked me to contact Zhejiang 12345 to eliminate the source of my health information,. But Zhejiang Provin…	Hangzhou Data Resources Bureau
I work in Zhuantang and my home is in Xiaoheshan. Currently, only the 331 bus can meet the demand for public transportation. The last bus of this bus is at 20:40. If there is a slight delay or a gathering near the company, there will be no transportation. It is recommended to delay the last bus to 21:30 or 22:00! Thank you, leader!	Hangzhou Public Transport Group Co., Ltd
I saw that there are divorce mediation volunteers in Ningbo. I'm not sure if there are any in Hangzhou, where can I register as a volunteer?	Hangzhou Civil Affairs Bureau
Today, I dialed *** to inquire about social security issues and received a voice prompt indicating non working hours. This phone number is very difficult to reach. Please ask the staff of the social security bureau to call me back and answer the social security questions I want to inquire about. I suspect that my employer did not pay me social security. I called earlier to check and found out tha…	West Lake District Human Resources and Social Security Bureau
Today, I found that the public bicycle parking pile north of wutong Apartment was out of power, and the public bicycle could not be returned.	Hangzhou Public Transport Group Co., Ltd
Where can I check the total amount of medical expenses and personal burden for the deduction of major illness expenses in personal income tax?	State Administration of Taxation Hangzhou Shangcheng District Taxation Bureau
(Suggested) Hello, I am a parent of Xianlin in Yuhang. This year, Zhejiang Rehabilitation Hospital (Xixi Branch of Zhejiang Provincial Hospital of Traditional Chinese Medicine) has approved the application for a designated hospital for rehabilitation of disabled children, and its list is already listed on the designated institutions announced by the Municipal Disabled Persons' Federation. However…	Hangzhou Disabled Persons Federation
I am a relocated household from Haichao Yayuan. The approval for the renovation of my new house does not recognize the notarization of the old house. Therefore, on *** 10th, I went to the notary office to change my address. I did not mention the second payment, but clearly notified that a new notarization certificate would be issued within seven days. It has been half a month since then. After mu…	Hangzhou Municipal Bureau of Justice
I personally contracted a water and electricity project with ***, but did not sign a labor contract. I have contacted Hu Chuanqi multiple times (sometimes on the phone, WeChat does not reply, disappearing multiple times) and have not received my salary. I owe a total of 8360 yuan, as evidenced by phone recordings. Hu Chuanqi's phone number is as follows: ***. I have called 12333 to report to the …	Yuhang District Human Resources and Social Security Bureau
Epidemic situation (three code change rule) # The caller reported that Alipay Hangzhou health code was displayed as yellow code, and the inquiry showed that the industry competent department determined that the key industry practitioners had not carried out nucleic acid testing on time, and the transcoding condition was that the decoding condition had carried out nucleic acid monitoring [1] times…	Hangzhou Data Resources Bureau
Epidemic (Three Code Change Rules) # The caller reported a yellow health code in Hangzhou. After investigation, the city level code has been assigned. Please verify and handle it with relevant departments.	Hangzhou Data Resources Bureau
I passed the judicial examination in 2011 and was informed that I can receive the certificate in 2022. However, due to various reasons, I was unable to receive it. Can I receive it now and apply for a replacement?	Hangzhou Municipal Bureau of Justice
Hello leader, I heard that there will be an underground railway between Binjiang Jiangnan Haoyuan and Fengya Qiantang. Is that true? We are in the student area here, could you please reflect as much as possible? Jiangnan Haoyuan and Fengya Qiantang are both high-rise buildings near me, and there are several schools and many training institutions. To be honest, Amitabha Buddha, the best way is to …	Hangzhou Metro Group Co., Ltd
Epidemic situation (three code change rule) # The caller reported that he went to Chengdu on a business trip on *** 18 and did nucleic acid testing in Chengdu. When he returned to Hangzhou on *** 26, Alipay's Hangzhou health code was displayed as yellow code. After inquiry, it showed that the city level code was assigned and needed to complete a nucleic acid test before turning to green code. He …	Hangzhou Data Resources Bureau
I had stomach pain several times after meals in the first two weeks, and then I went to the pharmacy and took the medication prescribed by the pharmacist (Omicron enteric coated capsules and compound Lactobacillus acidophilus tablets) for two days. I felt much better, and the pain stopped after meals, except for a slight stomach burning before bedtime. On the third day, I went to see Dr. Cui Guan…	Hangzhou First People's Hospital
I left Hangzhou on a business trip on *** 6th and have not returned to Zhejiang Province since then. I have not been to areas with medium or high risk, and my Hangzhou health code is red. But today the Shandong health code turned yellow, indicating that the reason was on *** 15th, when Zhejiang Province pushed data showing that I had been to a medium risk area.	Hangzhou Data Resources Bureau
Epidemic (Derived from the Impact of the Epidemic) # The caller reported that at 12:17 am on *** 26th, they went to the Shaw Run Shaw Hospital affiliated with Zhejiang University School of Medicine (Qingchun Campus) to inquire whether the security guard at the hospital entrance could take a nucleic acid test, but was informed that it could not be done. Calling to understand why the hospital canno…	Shaw Hospital Affiliated to Zhejiang University School of Medicine
Epidemic situation (three code change rule) # The caller reported that his friend Alipay opened the Zhejiang Hangzhou health code and displayed yellow code. Displaying city level code assignment, calling for prompt restoration of green code and informing of the reason for code change. (The caller asked for a reply this afternoon) ID No.: ***	Hangzhou Data Resources Bureau
The traffic police had a bad attitude, so I had to reconcile with the other party. The traffic police forcibly detained my vehicle! We were originally involved in minor scratches. That rule says it can deduct our ride hailing service!	Traffic Police Bureau of Hangzhou Public Security Bureau
Are non ***restricted passenger taxis excluded within the province? For example, can passenger taxis in Wenzhou operate on roads during restricted time periods?	Traffic Police Bureau of Hangzhou Public Security Bureau
399 is an important public transportation suggestion for Linping and Xiasha, has it been restored?	Hangzhou Public Transport Group Co., Ltd
Purchased BYD new energy vehicle, license plate process, what documents are required	Traffic Police Bureau of Hangzhou Public Security Bureau
I was illegally photographed by a camera while riding on ***28, 2022. The following statement is made: 1. The illegal facts do not match, no prohibition signs are seen, and there are less than 2 pictures 2. The complete appearance of the motor vehicle has not been recorded, and the recorded features do not match the actual vehicle characteristics of the individual, which does not meet the relevan…	Traffic Police Bureau of Hangzhou Public Security Bureau
(Urgent) Epidemic (Three Code Change Rules) # The caller reported that their health code on the national government platform is a red code, prompting Zhejiang Province to push it. After checking, their Hangzhou health code has been converted to a green code, indicating that they have not been to Zhejiang Province for a long time. Appeal: We hope the relevant department can verify why the caller s…	Hangzhou Data Resources Bureau
Government Affairs Network: Zheli Office # User's call reflects on the government affairs network to apply for online certification of the proportional employment situation of disabled people in Hangzhou. After online processing, select "I want to apply". On the homepage, under the business progress, the tax department shows that it has not been completed. Please verify and handle. Account passwo…	Hangzhou Disabled Persons Federation
Can commercial housing use provident fund loans? Or can we withdraw the housing provident fund?	Hangzhou Housing Provident Fund Management Center
I have complained multiple times and clearly informed you that the delivery should be coordinated and not placed at the courier station for collection. However, the courier is still placed at the courier station. I hope to handle it in accordance with Article 31 of the Zhejiang Province Express Industry Promotion Regulations. I would like to reiterate that my package is not allowed to be left at …	Hangzhou Postal Administration Bureau
Epidemic (Three Code Change Rules) # (Urgent) The caller reported that their Hangzhou Health Code interface cannot be opened and their identity information is incomplete. They hope the relevant department can verify and handle it.	Hangzhou Data Resources Bureau
Since Alipay can log in to multiple accounts at the same time, on *** 21, the bus 350 from Tangqi to Dongxinyuan in Hangzhou (stopping at Shenbeiqiao bus stop at about 9:05 in the morning), a junior high school graduate, Alipay, logged in to others' accounts and scanned the site code from others' accounts. He did not do nuclear acid, so the driver could not check whether his site code was valid.	Hangzhou Public Transport Group Co., Ltd
Why did the 206 bus cancel and not coincide with Line 3	Hangzhou Public Transport Group Co., Ltd
The caller complained about Hangzhou 12345. The caller stated that they have been unable to reach Hangzhou 12345 since last night and it has been showing as busy. They hope the relevant department can verify and handle this.	Hangzhou Municipal Bureau of Letters and Visits
There is a balance in the national housing provident fund, but there is no balance in Hangzhou housing. The national housing provident fund cannot be withdrawn.	Hangzhou Housing Provident Fund Management Center
I have processed the medical record for transferring from Hangzhou to Suqian, and called 12333 in Hangzhou. The staff said that the record has been processed, but 12333 in Suqian shows that I have not received the relevant medical record for other places. If I have filed on the national medical insurance platform, I cannot find the relevant record. Could you please check if Hangzhou has not uploa…	Hangzhou Medical Security Bureau
Hangzhou Jiuhe Hospital has defaulted on employee housing provident fund for more than a year, and each time various reasons are used to evade payment.	Hangzhou Housing Provident Fund Management Center
Complaint against Hangzhou Metro: There are multiple large pits at the intersection of Yuhangtang Road and Jiangdun Road, which pose a great safety hazard. Multiple vehicles have blown out tires due to the pits and almost collided with nearby vehicles. I have provided multiple feedbacks before, and they are already aware of the problem and have been hesitant to resolve it. Always reporting to the…	Hangzhou Metro Group Co., Ltd
I paid my medical insurance in Hangzhou, but my child is covered by medical insurance in Yiwu. How can I deduct the payment from my medical insurance for the child's medical treatment?	Hangzhou Medical Security Bureau
I am an HR from Hangzhou *** Co., Ltd. On ***17th, I paid social security for a new employee who joined the company in ***on the Zhejiang Government Service Network. The government showed that the payment had been successful. Why did I miss the social security for three new employees when I pulled out the ***social security bill in ***? However, I did submit an application on the government servi…	Binjiang District Human Resources and Social Security Bureau
I have been driving in Hangzhou for many years. Since the introduction of lottery in 2015, I have been registering for lottery. I have been participating in lottery for one or two months, and my family already has a Hangzhou license plate. Those who try their luck have already obtained a license plate. However, those who really need a license plate from their family have been unable to win it for…	Hangzhou Transportation Bureau
Recently, Hangzhou Xiaoheshan Subway Line 3 has been opened. When passing through a stop, there will be a prompt for nearby universities, but unfortunately, there is no prompt sound from Zhejiang University of Science and Technology. It is difficult not to think that this is prejudice and discrimination. Therefore, relevant companies and departments should take this issue seriously. Thank you.	Hangzhou Metro Group Co., Ltd
Epidemic situation (three code change rule) # (urgent) The caller reported that Alipay checked the yellow code of Hangzhou health code, please help to change the code.	Hangzhou Data Resources Bureau
I have drawn the lottery 91 times and have already applied. Why is there no incremental indicator	Hangzhou Transportation Bureau
Epidemic (Derived from the Impact of the Epidemic) (Urgent) # The caller reported that Xiaoshan Airport requires a nucleic acid test within 48 hours to enter, but currently in Hangzhou, a nucleic acid test within 72 hours can enter and exit public places. The caller does not recognize the regulations of Xiaoshan Airport and requires entry. Relevant departments are requested to verify and handle t…	Hangzhou Xiaoshan International Airport Co., Ltd
The caller reported that they had applied for a passport at the Exit and Entry Hall of the West Lake Sub bureau. Upon inquiry, it was found that the passport had been processed on *** 22nd. The staff at the Exit and Entry Hall of the West Lake Sub bureau informed them that the passport had not been processed yet, and it was an error message from the Zhejiang Branch system. They called to report t…	Zhejiang Provincial Department of Public Security
I sent four parcels from Hangzhou to Shanghai via Debon Express on *** 9th, with tracking number DPK202 * * * 6176040. Two of the parcels were delayed due to the courier's failure to confirm the new address displayed in the system and delivery errors. I have been calling the courier's phone every day since the 14th to inquire about the progress. The courier concealed that the parcels were lost, a…	Hangzhou Transportation Bureau
As the baggage deposit dispute could not be resolved, Hang Bao said that it could only be resolved through the court. I have consulted with relevant lawyers. Due to the lack of identity information of the parties, Hang Bao Group needs to provide relevant information about the defendants. At the request of the court, Hang Bao Group should provide personal information (including name, *** number, *…	Hangzhou Daily Newspaper Group
A bank card under my name has been frozen by the Beijing police, and now the Beijing freezing party has lifted it for me. The bank has submitted the necessary documents, but the Hangzhou Anti Bombing Center said they will not remove the involved identification and that I am a person with two cards. If I were a person with two cards, would they proactively contact the freezing party to unfreeze me…	Hangzhou Public Security Bureau
After I completed the payment in Hangzhou in ***, I returned to Zhuji but couldn't transfer it. I asked both places in *** and Hangzhou said there was no problem with the transfer. Both sides said they would wait a little longer. Now that the medical insurance card in Zhuji has also been processed, Zhuji said that it was due to the verification failure at the transfer location and they need to as…	Hangzhou Medical Security Bureau
When will the teacher qualification certificate be confirmed and mailed to Chun'an for medical examination? Because it is a high school teacher qualification certificate, it needs to be sent to Hangzhou	Hangzhou Education Bureau
I am a Communist Party member and retired soldier with ID card ***. I am petitioning the leaders of Hangzhou City for the unfortunate experience of my wife, ***. My wife, ***, has been working at Zhejiang Haoluowei for 12 years. After New Hope Group took control of Luowei last year, employee salaries were suspended for several months, and she was forced to resign for various reasons. In this situ…	Binjiang District Human Resources and Social Security Bureau
I retired from the military in 2014 and came to work in Hangzhou in 2018. At present, I have settled down in Hangzhou to buy a house and live in ***. I recently received a notice from my hometown community that I would like to apply for a preferential treatment card for retired soldiers, but it is inconvenient to go back to my hometown to apply for a preferential treatment card because of my work…	Shangcheng District Veterans Affairs Bureau
After consuming the medical insurance card, no consumption information can be received. Please help restore the medical insurance card consumption information sent to your phone. My phone number is: ***	Hangzhou Medical Security Bureau
I have already applied for flexible employment and personal participation in social security on the app, but there has been no record of personal payment required for social security contributions this month on the app	Binjiang District Human Resources and Social Security Bureau
The medical insurance mutual aid account cannot be transferred to the child, and there is no record showing Residential address: ***	Hangzhou Medical Security Bureau
My husband hasn't been in the lottery since the first round, and I have been in the lottery since the first round. However, there have been intermittent fluctuations and a total of 60 times. This time, 40000 license plates didn't meet our expectations. I hope the government can consider us ordinary people. Based on our families, we all have no *** so can the Hangzhou government consider groups li…	Hangzhou Transportation Bureau
(Suggestion) In this 40000 special indicator lottery, none of my friends and I who have been struggling with it for a long time have been able to win. In terms of probability, it is impossible, but the lottery is done through a computer, which is extremely opaque. How can you ensure that our application numbers are all in the lottery pool, and how can you ensure that according to the computer's a…	Hangzhou Transportation Bureau
Basic medical insurance insured individuals who reside in other places for a long time need to change their registration address, but the online operation was unsuccessful	Hangzhou Medical Security Bureau
Application code: 248 * * * 00915189, lottery has been applied for 76 times. Is it because I filled out the application form with a problem, or is there another reason why I can't shake it.	Hangzhou Transportation Bureau
The caller reported that it is very difficult to connect the Hangzhou 12315 hotline and it is not convenient for citizens to report issues. They are now complaining about Hangzhou 12315 and hope that the relevant department can verify and handle it.	Hangzhou Municipal Administration for Market Regulation
Hello, we have an employee whose labor ability is assessed as Level 9; No barriers to self-care. Can he be reimbursed for the accompanying expenses and work-related injury insurance during his hospitalization? If work-related injuries are not reimbursed, must the company reimburse them? If the work-related injury bureau cannot answer, please help me transfer to a department that can answer. Thank…	Hangzhou Social Insurance Management Service Bureau
Hello, do you have to go back to your registered residence for the certificate of no criminal record? What is the validity period after processing? Thank you!	Hangzhou Public Security Bureau
1. The current situation is that I signed my household registration at Hangzhou School (the collective household registration of Zhejiang University of Technology Xiasha Campus) after pursuing my postgraduate studies in *** 2016, and then graduated with a master's degree in 2019 due to work? I did not immediately settle down due to the epidemic, and my household registration has always been in my…	Hangzhou Housing Security and Real Estate Management Bureau
The caller complained about Hangzhou Xiaoshan International Airport, who is a taxi driver. They reported that there were taxis and ride hailing services illegally soliciting passengers on the departure floor of the second floor of the airport, resulting in a very chaotic order on the second floor. Taxi drivers who had been queuing normally were unable to pick up passengers for a long time, and la…	Hangzhou Transportation Bureau
The caller (2 * * * 9) reported that he is applying for retirement in the Zhejiang Provincial Talent Market. He was informed by the staff that he needs a resignation certificate from his original employer in order to apply for retirement. However, the caller cannot contact his original employer and cannot obtain a resignation certificate from them. The talent market staff stated that if he cannot…	Zhejiang Provincial Department of Human Resources and Social Security
The caller said that his family needed to transfer from the First Affiliated Hospital of Zhejiang University School of Medicine (Zhijiang Hospital District, No. ***, *** Road, Xihu District, Hangzhou, Zhejiang Province) to the Hospital of Traditional Chinese Medicine in Linping District, Hangzhou (No. ***, *** Street, *** Town, Linping District, Hangzhou). At about 4:00 p.m. on *** 27, he called …	Hangzhou Emergency Center
Earlier, I went to Wenling, Taizhou on a business trip, and did a nucleic acid test in the local area. It was found that there was only one staff member in each nucleic acid test booth in Wenling, and they equipped a health code scanning machine in each test booth (a bit similar to Alipay's scanning machine), so we optimized Hangzhou, a staff member who used a machine to brush two-dimensional cod…	Hangzhou Municipal Health Commission
The caller reported that they were attending the urology outpatient department of the Second Affiliated Hospital of Zhejiang University School of Medicine (Jiefang Road Campus) today. The on duty doctor, asked *** to inquire about the name of the prescription drug in the hospital pharmacy because she did not remember the name. Later, *** came to the pharmacy to explain the situation, but the staf…	The Second Affiliated Hospital of Zhejiang University School of Medicine
Government website: Zheli Office # User reported that the application for unemployment insurance benefits is being processed online, but their name and social security card number cannot be retrieved. Please verify and process. Personnel information: ***, 3 * * * 4	Shangcheng District Human Resources and Social Security Bureau
The caller is No. 198 Gaoke Road, Fuyang District, a tenant of the Innovation and Entrepreneurship Park office building in Hangzhou Vocational and Technical College of Science and Technology. They reported a 6-month rent reduction during the epidemic period and consulted with the college. The college staff informed them that this is a preferential policy for state-owned enterprises, and that thei…	Hangzhou Vocational and Technical College of Science and Technology
How can children from other places apply for social security cards and citizen cards without going to the citizen center? Residential address: ***	Hangzhou Financial Group, Zhejiang Province
I am from outside. I have been paying social security for two years in Hangzhou. How can I apply for a social security card? What materials are needed?	Hangzhou Financial Group, Zhejiang Province
Will the housing provident fund base be adjusted for this year and 2022? Why hasn't there been any news coming out?	Hangzhou Housing Provident Fund Management Center
I have already applied for that talent's residence permit. It was also approved, but it was not sent over. Residential address: ***	Hangzhou Public Security Bureau
How long can the electronic certificate be issued after the review of the residence permit for talent introduction has been approved	Hangzhou Public Security Bureau
The review of the residence permit for introduced talents in Zhejiang has been approved and completed, but the electronic residence permit has not been distributed within two working days	Hangzhou Public Security Bureau
I am a father of a child, and from the bottom of my heart, I fully support "double reduction", but I am also anxious and afraid of getting caught up in another "internal competition". I greatly admire the courage and intelligence of some educational and training institutions, such as the home service that now offers door-to-door calls and recommends tutoring assignments; There are educational and…	Hangzhou Education Bureau
According to public information, the total length of Hangzhou Metro Line 3 is 43 kilometers, including 8.4 kilometers of the Shima branch line. According to the total length of the Houtong section of 23 kilometers, the longest distance from Wenyi West Road to Chaowang Road is 14.6 kilometers. According to the current ticket price policy, the maximum should be 5 yuan. According to my card swiping …	Hangzhou Metro Group Co., Ltd
***I ask if my husband's company does not pay housing provident fund to employees, which violates the Labor Law? If we have a need to purchase a house in the future, can we personally pay if the company does not open a provident fund account? How to operate	Hangzhou Housing Provident Fund Management Center
Applying for the registration of floating population through the Zheli Office requires filling in too much data unrelated to the registration of floating population, which leads to many people failing to apply independently. In the end, due to trouble, they do not apply again. It is recommended to match the required information for the registration of floating population with the Police Uncle APP	Hangzhou Public Security Bureau
The issue of transferring housing provident fund. My wife and I have both processed the transfer of housing provident fund. What should we do if she doesn't work and doesn't pay in the future? Can't we stop it?	Hangzhou Housing Provident Fund Management Center
***I ask when the Xiaoshan Airport Light Rail Line 19 is expected to open? Previously, there was a notice stating that the conditions for opening were met in ***, but now there is no news at the end of the month!	Hangzhou Metro Group Co., Ltd
Shen Ban Road runs from east to west towards the vicinity of Shanxian subway station. There are a large number of high-power air conditioning units with exhaust vents blowing towards pedestrians, causing unbearable heat waves. The summer season in Hangzhou is approaching, and the hot wind blowing out will be even stronger. It is uncertain whether it will burn people. However, a case of heat strok…	Hangzhou Metro Group Co., Ltd
Inquiry Name of Hangzhou Third Social Welfare Institute: 2022 Personalized Selection Service Invitation Announcement for Employee Labor Protection Supplies. The restriction requires that bidding units must have a registered address in Hangzhou, Jiaxing, Shaoxing, or Hangzhou with offices.	Hangzhou Civil Affairs Bureau
A zebra crossing is recommended at the intersection of Xintiandi Street and the riverside greenway in Gongshu District, Hangzhou, which is more reasonable for citizens to walk along the river, as shown in the figure	Hangzhou Metro Group Co., Ltd
When will the unemployment benefits be credited.????????.	Binjiang District Human Resources and Social Security Bureau
The card number for receiving unemployment benefits is missing one digit. How to change the bank card information	Binjiang District Human Resources and Social Security Bureau
The applicant started work in 2020 and moved to Hangzhou in the same year with registered residence. Whether it is necessary to provide the original proof of housing reform and housing subsidies issued by the local housing reform department when applying for housing subsidies. Whether the applicant has not received any housing related subsidies in the original registered residence place or not	Hangzhou Housing Security and Real Estate Management Bureau
The caller reported that the fuel surcharge in the urban area of Hangzhou has been adjusted to 2 yuan and wants to inquire why it has been added to the fuel surcharge instead of the taxi fare adjustment. The caller feels it is unreasonable and requests a reasonable explanation from the relevant department.	Hangzhou Transportation Bureau
At present, I have a household registration from another city and have been working in Binjiang District, Hangzhou for over four years. In *** of last year, my social security was interrupted for a month due to a change of job. Recently, I am considering buying a new house. After making up the payment, I can buy a house. I would like to inquire about how to make up for my social security.	Binjiang District Human Resources and Social Security Bureau
Unable to find provincial level medical insurance information. The content entered in the medical insurance zone is empty	Zhejiang Provincial Medical Security Bureau
Overdue repayment of housing provident fund, exempt from overdue processing, there is no Hangzhou area, only Quzhou. I received a text message asking me to handle it in Zhejiang. If I can't choose Hangzhou, how can I handle it?	Hangzhou Housing Provident Fund Management Center
After upgrading the venue code, SMS verification is still required, and it has become even more severe. Previously, verification was only required for one day at a time, but today it has to be verified every time	Hangzhou Public Security Bureau
The health code for entering the city subway station collapsed and cannot be scanned at all. The collapse of health codes during the morning rush hour seriously affects travel!!!!!!!!	Hangzhou Public Security Bureau
Previously, the verification of travel codes has been changed to sending SMS verification authorization once every 14 days, which has made it convenient for everyone to travel. However, in the past three days, my verification of travel codes has also changed to requiring SMS verification every day. Every time it is during the morning rush hour to catch the subway, and the mobile signal at the sub…	Hangzhou Public Security Bureau
I have never bought anything before, but Zhongtong Express must say that I have bought it. The merchant's phone was not answered, and they have been wrongly accused by the courier. The merchant's phone number is ***.	Hangzhou Postal Administration Bureau
The caller inquired that a US teacher from Zhejiang University (passport number ***) is resigning and is paying Zhejiang Provincial Social Security. I want to resign and apply for unemployment benefits. I would like to inquire about the steps to apply. Please verify and handle with relevant departments.	Hangzhou Employment Management Service Bureau
Hello, I am a staff member of the Charity Foundation and I have a question to consult. According to the Notice on the Management of Non profit Organization Tax Exemption Qualification (Caishui [2018] No. 13), the foundation is required to audit the tax exemption qualification. One provision is: (7) The salary and welfare expenses of the staff shall be controlled within the prescribed proportion, …	Hangzhou Municipal Bureau of Statistics
The Notice on Publishing the List of Exempted Projects for Construction Engineering Planning Permit in Hangzhou issued by Hangzhou Planning and Resource Development [2021] No. 11 clarifies that non operating small-scale distributed photovoltaic facilities do not fall within the scope of planning management. No planning permission is required. The current consultation question is as follows: 1. Pl…	Hangzhou Planning and Natural Resources Bureau
(Urgent) Epidemic situation (three code change rule) # The caller reported that Liaoshitong opened on WeChat and displayed yellow code, prompting Zhejiang Province to push. After inquiry, the health code of Alipay in Hangzhou was displayed in yellow code. The reporter said that his husband's Alipay was bound to his mobile phone number, reflecting that his husband was currently on business in Alip…	Zhejiang Government Service Network
I am applying for a housing provident fund loan in Xi'an and need a deposit certificate from the Hangzhou Housing Provident Fund Center. However, it indicates that it has already been issued and I need to go to the Hangzhou office to cancel it. Currently, I am in Xi'an and only need to cancel it once, which is time-consuming and laborious; Even if you cancel through online video authentication. I…	Hangzhou Housing Provident Fund Management Center
Hello, I have worked in Hangzhou and paid for social security in recent years. Due to job deployment, I went to work in a brother company for one month (the company is registered in a foreign place, but the social security is still paid by the original company at this time). During this period, I published a core journal paper (published in the name of the new company), and then I was transferred…	Hangzhou Municipal Bureau of Human Resources and Social Security
The Chinese postal courier left the package in the locker without consent, resulting in a delay and the need to pay a detention fee. Repeated education without improvement! Customer service is passive and perfunctory, and there is no way to complain!	Hangzhou Postal Administration Bureau
I have been unable to find the printed passenger car indicator page. Please quickly design a solution	Hangzhou Transportation Bureau
The failure to remind when the car lottery quota has expired has resulted in an inexplicable reduction in the number of lottery draws. Why can't I participate in the lottery for the current month after the 14th, even if the lottery has to be rescheduled before the 14th	Hangzhou Transportation Bureau
The caller is not satisfied with the response. 1. The caller stated that they did not see a prompt on the ticket purchase page saying "Tickets should be used in order. If you do not take the first flight, it will result in the inability to board the second flight." 2. All other airlines require a 72 hour nucleic acid test to register. The caller stated that only Zhejiang Changlong Airlines Co., L…	Zhejiang Changlong Airlines Co., Ltd
I, ***, ID number No. 3 * * * 1, mobile phone No. 159 * * * 7702, went to the business hall of Hangzhou Mobile to change the number ownership according to the procedure provided by 10086 for many times, but failed. Request to change the ownership of the number from Hangzhou to Jiaxing.	China Mobile Zhejiang Co., Ltd. Hangzhou Branch
I worked as a slag truck driver at Hangzhou Changtai Earthwork Engineering Co., Ltd. from *** 2021 to *** 2021. Since *** 2021, Hangzhou Changtai Earthwork Engineering Co., Ltd. has been in arrears of wages. Currently, I am in arrears of wages from *** 2021 to *** 2021, totaling 26000 yuan.	Yuhang District Human Resources and Social Security Bureau
Hangzhou has shaken two houses, although they have hit the jackpot each time, they are unlucky and ranked lower (last 10% to 25). Abandoning the selection process three times or more now would take six months, which is too long. I think if it is a homeowner without a house in Hangzhou, it should be appropriately tilted and the punishment period for homeowners should be shortened to 3 months, afte…	Hangzhou Housing Security and Real Estate Management Bureau
(Urgent) # (Three Code Change Rules) # The caller reported that the nucleic acid test conducted at 157 Shuiyun Street, Qiantang District at 9:32 am on *** 24th has not yielded any results. The caller requests that the results be released as soon as possible and requests the relevant department to verify and handle the situation.	Zhejiang Provincial Health Commission
I was diagnosed and treated with herpes zoster at a small clinic on *** 6, 2022. After taking medication, my symptoms improved and I was worried about the neuralgia caused by herpes zoster. Therefore, I went to the Third People's Hospital of Hangzhou to make an appointment for the herpes zoster joint diagnosis and treatment clinic. *** 12, 2022. Diagnosed by Dr. Yan Yongxing at 10:48 am. I compla…	Hangzhou Third People's Hospital
Is it possible to directly reference the pH measured by on-site sampling in the water quality chromaticity dilution multiple method HJ 1182-2021, which requires pH measurement? If pH is not measured on site, does the pH measurement in chromaticity require a 2-hour post sample measurement. In the preparation instructions, it is written to measure the pH while preparing the sample. The sample with …	Hangzhou Ecological Environment Bureau
Hello, I would like to ask why my college student employment subsidy has not been received yet.	Hangzhou Employment Management Service Bureau
***I ask when the annual balance in medical insurance will be updated? Is it *** 1st every year	Hangzhou Medical Security Bureau
In ***, my family sent me short sleeved shorts from Jiaxing using postal express delivery until ***2nd, when the package arrived at the Xiaoshan processing center and there was no movement. Now at the end of May, if I hadn't complained to the postal service first, I wouldn't have known. I called later and said that I couldn't find the package, but there was indeed a record of it being stored in t…	Hangzhou Postal Administration Bureau
On *** 9, 2022, I submitted a composite application against the accident determination made by the Fourth Squadron of the Elevated Road Brigade of the Hangzhou Public Security Bureau Traffic Police Detachment. However, upon receiving the review result from the Hangzhou Public Security Bureau Traffic Police Detachment, I found that the facts were clear and the evidence was sufficient without provi…	Traffic Police Bureau of Hangzhou Public Security Bureau
I worked hard in other cities before and bought a house with a mortgage record. After coming to Hangzhou, I worked in Hangzhou and paid for social security. I wanted to become a citizen of Hangzhou, but I couldn't afford a house because I have a mortgage record nationwide. I need to pay a 60% down payment for my first home in Hangzhou. Which office worker can afford the 60% down payment? It reall…	Hangzhou Housing Security and Real Estate Management Bureau
My provident fund payment unit is the provincial provident fund, and my partner is the municipal provident fund. I am the main borrower with my spouse as the main borrower, and I have applied for a provident fund loan as a co borrower. The problem I am currently facing is that my loan information cannot be found in the provincial and municipal provident fund. Can I withdraw my provident fund for …	Hangzhou Housing Provident Fund Management Center
I took a taxi from Hangzhou East Station to Jiefang Road District of Zhejiang Second Hospital and got on at 7:30 pm. I waited for traffic lights several times along the way, and even had to wait 3 or 4 times for one traffic light. I intentionally delayed the rush hour to earn a fee of 3.5 yuan per minute. I had already mentioned this behavior while on the bus, and I could retrieve a video of the …	Hangzhou Transportation Bureau
When applying for the qualification of a construction enterprise, our company's information cannot be extracted from the webpage. The unified credit code prompts "provider service reading data timeout".	Hangzhou Municipal Commission of Urban and Rural Development
Hello, staff. I am a 25-year-old medical graduate student. I came to Hangzhou to visit relatives in *** 2022. On *** 17, I took No. 21 bus, and was hit by a private car owner with the license plate number of ***62907, the name of ***, and the ID number number of 3 * * * *, who changed the road and hit the rear of me. I was thrown from the back door to the front door steps. My lumbar spine, back a…	Traffic Police Bureau of Hangzhou Public Security Bureau
Isn't it forbidden to ride motorcycles in the urban area of Hangzhou? Why do we often see people riding motorcycles on the road, some racing on the main road, or shuttling back and forth among motor vehicles, or shuttling in non motorized lanes, especially in the evening and evening when there are no traffic police on the road, so they ride or race recklessly. Serious harm to road traffic safety.…	Traffic Police Bureau of Hangzhou Public Security Bureau
According to Article 70 of the Implementation Regulations of the Road Traffic Safety Law of the People's Republic of China, illegal acts that pass through pedestrian crossings should be stopped and punished. However, in practical operations, only motor vehicles that do not yield on zebra crossings will have their points deducted and fines imposed. Compromise blindly and turn a blind eye to the il…	Traffic Police Bureau of Hangzhou Public Security Bureau
The caller reported that when going from Hangzhou Tongcheng Elevated Road to Hangzhou Airport Elevated Road, they found that the solid line at the exit of the airport elevated road was very long, causing vehicle congestion. It is recommended to change from a solid line to a dotted line. Please help verify and handle this.	Traffic Police Bureau of Hangzhou Public Security Bureau
The license plate lottery was approved on *** 3rd, but did not participate in the *** lottery? Do you need to operate and participate in the lottery by yourself somewhere?	Hangzhou Transportation Bureau
A portion of my provident fund has been transferred from Shanghai to Hangzhou, and this portion of the provident fund withdrawal requires Shanghai's deposit statement and requires Shanghai's provident fund seal. So the question is, if I have to go to the Shanghai Housing Provident Fund Center to stamp before I can withdraw my housing provident fund in Hangzhou, why don't I directly withdraw my ho…	Hangzhou Housing Provident Fund Management Center
Many families in Hangzhou who have just needed a car have been shaking for many years without winning a license plate, and there are many inconveniences in family travel. Although a tiered lottery has been launched, the probability is still very low. It can be said that each lottery can be attributed to luck, ranging from once to hundreds of times, which is not a fair performance. Some families h…	Hangzhou Transportation Bureau
Hello, I would like to inquire when the intermediate professional title evaluation work in Hangzhou will start in 2022.	West Lake District Human Resources and Social Security Bureau
The phone call reported that I worked at Hangzhou *** Construction Co., Ltd. from ***2021 to *** 26, 2022, with a total of 103 * * * 000 in arrears and one million in arrears of wages for migrant workers. The Yuyao Labor Supervision Brigade has not resolved the problem as soon as possible and has been delaying. I now request to receive the arrears of wages as soon as possible. Please verify and h…	Hangzhou Labor Security Supervision Detachment
Hello! Under the name of a citizen of Hangzhou, there is a National IV standard family passenger car with a total mileage of less than 40000 kilometers, with a license plate outside Zhejiang Province. On *** 20, 2022, the quota for increasing the number of small passenger cars won the lottery. ***I inquire if it is possible to apply for a car transfer from another province to Hangzhou? On *** 22,…	Hangzhou Ecological Environment Bureau
What should I do if the incremental indicator is overdue and not used? I mistakenly thought it was my wrong regional indicator, and now I have just returned to my hometown.	Hangzhou Transportation Bureau
Hello leader! I would like to inquire about future government plans. Will the extension of Hangzhou Metro Line 3 be connected to the vicinity of the Linping Campus (Fashion College) of Zhejiang University of Technology in Yunhe Street? Is it currently a long-term plan, or has the detailed address of residence been determined: 168 Xinhua Road	Hangzhou Metro Group Co., Ltd
1. The lottery system for small cars does not allow submission of questions. Please close the webpage directly! 2. This time, the two of them still didn't hit the target with such a high accuracy rate. Why can't we achieve transparency and transparency? They have already been reviewed in advance. Why can't we publicly disclose the code in advance? It's only natural for us to die!! 3. Is it becaus…	Hangzhou Transportation Bureau
I was insured in Hangzhou from 05 to 07 and applied for relocation in 2008, but I have not been able to check my previous insurance records and relocation status	Hangzhou Social Insurance Management Service Bureau
I started the lottery in 2014 and it has been 8 years since then. I thought this month's 40000 numbers were a blessing for people like us who have been missing out for a long time, but I was still disappointed. How many 8 years can one wait in life? We demand a strict crackdown on fraud and those who engage in special relationships internally.	Hangzhou Transportation Bureau
On *** 7th, I complained about the potholes at the intersection of Yuhangtang Road and Jiangdun Road, which caused my tire to be scrapped. I have complained twice, both of which have been 14 days. Currently, the potholes are still not repaired. The large potholes have not been repaired. Every day when I go to and from work, I pass by nearby colleagues several times, and they have reported that th…	Hangzhou Metro Group Co., Ltd
Dozens of square shaped gaps have been excavated in the non motorized vehicle lane of Yuhangtang Road (intersection of Yuhangtang Road and Wuchanggang Road - intersection of Yuhangtang Road and Zijingang Road), and the edge blocks have not been leveled, affecting the safety of non motorized vehicle travel.	Hangzhou Metro Group Co., Ltd
I am the mother of a patient with low phosphorus rickets. Currently, the only effective medicine for this disease is not covered by medical insurance or ordinary commercial insurance. As a government led commercial insurance company that benefits the people, it plays an important role in supplementing medical insurance and helping the people. We cannot let the people fall into poverty due to illn…	Hangzhou Medical Security Bureau
The Saisheng Pharmaceutical app started scamming 1000 people from Zhou Wei on *** 16th. My family and I cheated a total of 160000 yuan. We hope to catch the bad guys and not let more people fall for it.	Shangcheng Public Security Bureau
The working hours of Hangzhou Line 5 are too crowded, so it is recommended to send more trips to work	Hangzhou Metro Group Co., Ltd
On *** 8, 2022, Zhejiang Province issued the latest notice from the Zhejiang Provincial Prevention and Control Office on the complete notarization number: Scientifically and Accurately Adjusting the Management Measures for the Establishment of Science and Technology for Personnel Returning from Shanghai to Zhejiang. This measure clearly stipulates that 7-day daily health monitoring will be implem…	Hangzhou Metro Group Co., Ltd
Epidemic (Isolation and Control) # The caller reported that on *** 9th, they arrived in Jiaxing from Hongqiao Town, Minhang District, Shanghai. They had completed 7 days of home health observation in Jiaxing, and now they are at the Nianqiao Station on Line 5 of the Hangzhou Metro. Due to the travel code being marked with * in Shanghai, subway staff have stated that they cannot take the subway an…	Hangzhou Metro Group Co., Ltd
It is normal to build a subway road every day, passing through Wenyi West Road and Jingchang Avenue in Yuhang District, to reach the subway entrance of Gudang Gudun Road in Xihu District. The environment is also dusty every day, not to mention! The newly built roads, non motorized and motorized lanes, and pedestrian walkways have been made into two-story steps, which is different from the old-fas…	Hangzhou Urban Infrastructure Construction Management Center
Starting from ***, Hangzhou Metro has been prohibiting passengers with travel cards and stars from taking the subway. After carrying out a 48/72 hour routine nucleic acid test in Hangzhou, it still insists on a one size fits all approach and refuses to take passengers with stars. As a tool for epidemic prevention, the itinerary card only serves as a reference, and being marked with a star does no…	Hangzhou Metro Group Co., Ltd
Visitors from low-risk areas in Tongzhou, Beijing to Hangzhou must have a green code, undergo nucleic acid testing within 72 hours, and are not allowed to take the subway	Hangzhou Metro Group Co., Ltd
Hello, I am an employee of Shenzhen Yihua Computer Co., Ltd. Hangzhou Branch. The company pays me the housing provident fund according to the 2010 salary standard, which I found in the Shangcheng District Housing Provident Fund Center. I receive a monthly salary of around 6000 yuan, but they do not pay me in full. I want to report them	Hangzhou Housing Provident Fund Management Center
When taking the "Pingfeng Station" on Line 3 subway, there will be a voice related announcement saying "passengers heading to Zhejiang University of Technology and Zhejiang University of Foreign Languages, please get off at this station". At the same time, there is also a related announcement from Zhejiang Changzheng Vocational and Technical College. Why does Zhejiang University of Science and Te…	Hangzhou Metro Group Co., Ltd
Hello! I changed my number on Alipay! Scan the epidemic code but still display the detailed address of the old number's residence: Huanyu Construction and Living Area at the intersection of ***	Hangzhou Data Resources Bureau
Voice broadcasting and guidance issues on Metro Line 3. At several stations along the Xiaoheshan Higher Education Park, there are announcements of station names. When arriving at Pingfeng Station, there is a voice prompt for passengers from Zhejiang University of Technology and Zhejiang University of Foreign Languages to get off here. When arriving at Shima Station, there is a announcement from t…	Hangzhou Metro Group Co., Ltd
Being treated differently!!! I feel like it's an attitude issue, and universities should treat it equally	Hangzhou Metro Group Co., Ltd
The caller reported that they entered from Hangzhou South Expressway and exited Shuangpu Exit. The road sign showed 2.8 kilometers and a toll of 6 yuan was charged. They are now requesting the relevant department to inform them whether the toll standard is reasonable. Please assist in handling this matter.	Provincial Highway and Transportation Management Center
The specification of 50mg minocycline hydrochloride is listed as a Class B drug in the National Medical Insurance Drug List, and it is not labeled as a Class C drug in the Zhejiang Medical Insurance Drug List in the 2022 * * * 111 edition. However, in practical operation, hospitals do not have this drug and can only prescribe it as an external prescription. The pharmacy lists it as a Class C drug…	Hangzhou Medical Security Bureau
The caller expressed dissatisfaction with the handling result of the original work order: HZSDH202 * * * 2610791. They are now inquiring: 1. Is this issue led by the Education Department or the Provincial Housing Reform Office? 2. What work has been promoted in the province regarding this issue? We hope the relevant departments can verify and reply. Original work order content: He is the owner of…	Hangzhou Housing Security and Real Estate Management Bureau
Previously, due to resignation, I opened a personal payment for housing provident fund. I am currently employed in a new company where I have paid for housing provident fund, but I am unable to do so. How can I change it to company payment	Hangzhou Housing Provident Fund Management Center
Yuantong has not received any false delivery or delivery, and there is no compensation for any damage. Yuantong Qiutao Road has not been properly handled since last year. Hangzhou Postal Administration casually listened to scammers and said that it was not my express delivery that was signed for normally and refunded to me. In fact, it was a long-term confiscation of goods and a successful transa…	Hangzhou Postal Administration Bureau
A person from *** is receiving treatment at the Zhejiang Provincial Traditional Chinese Medicine Hospital in Hangzhou. The disease they suffer from is diffuse large B-cell lymphoma, which has been registered through the Zhejiang Li Ban APP. They are inquiring about how to fill out this form and whether they can directly fill out and stamp it at the current Zhejiang Provincial Traditional Chinese …	Jinyun County Medical Security Bureau
I have been living in Hangzhou for 18 years and have been in the lottery for eight years. However, whether it is a regular lottery, a tiered lottery, or a special lottery, the couple cannot win the China ***license. Can we consider directly assigning a ***license to families who have been struggling for a long time from a policy perspective?	Hangzhou Transportation Bureau
How to cancel the withdrawal of provident fund that has already been processed? The housing provident fund has been paid normally, but due to the monthly withdrawal function used to repay the mortgage, the current balance is only 5100 yuan. I have purchased my second new house. How much can I borrow from the housing provident fund loan? (Has not used this loan for a long time)	Hangzhou Housing Provident Fund Management Center
The caller reported that they are residents of Dongxiangyuan Mansion (intersection of Beitang Road and Beitang Lane) in Shangcheng District. They reported that construction on the southern construction site started at 4.5am and had been suspended for a period of time during the middle school entrance examination. They are now starting construction too early. The caller requested that the construc…	Hangzhou Transportation Bureau
What should I do to transfer the Hangzhou housing provident fund to Changzhou? What are the necessary steps and procedures that can be processed online?	Hangzhou Housing Provident Fund Management Center
Hello, I am applying for withdrawal of housing provident fund through the Zheli Office APP. The place of payment for housing provident fund is in Hangzhou, and the main borrower is my spouse. However, the system always prompts me to search for information about the applicant's spouse. I hope to resolve this issue as soon as possible. Thank you for your detailed address: Qingdao, Shandong	Hangzhou Housing Provident Fund Management Center
I applied for a combination loan and then transferred my housing provident fund. How much does my housing provident fund transfer after each month?	Hangzhou Housing Provident Fund Management Center
At present, Pudong New Area in Shanghai has been converted into a low-risk area in the early morning of *** 25th. Currently, personnel returning from Pudong New Area to Hangzhou still need to be assigned a yellow code; I hope Pudong New Area should be listed as a group of people returning to Zhejiang from other areas. I suggest changing it to a green code. Thank you	Hangzhou Municipal Health Commission
My provident fund balance is 0, but I cannot find transaction and withdrawal records. Detailed address: ***	Hangzhou Housing Provident Fund Management Center
The maternity allowance is being updated throughout the province. If the update is not completed by ***, my maternity allowance will be full for one year, won't it be possible to claim it?	Fuyang Branch of Medical Security
Epidemic (Derived from the Impact of the Epidemic) # The caller is a person returning from a low-risk area in Shanghai to Hangzhou. They have completed daily health monitoring for 7 days and their green code will be restored on *** 23. The policy is that they can pass with a green code. Later, I was informed that taking public transportation was not allowed due to the travel code being marked wit…	Hangzhou Metro Group Co., Ltd
Hello, I am a 2022 graduate with a Master's degree in Orthopedics. I have completed the standardized training for resident physicians in orthopedics and am looking for a job in plastic surgery. According to current policies, after completing the standardized training for a Master's degree, I can take the attending physician exam within 2 years. Can I take the attending physician exam for plastic …	Hangzhou Municipal Health Commission
The voice broadcast of Xiaoheshan Station on Hangzhou Metro Line 3 only prompts Xiaoheshan Station, which is different from the voice broadcast of Pingfeng Station that also prompts Zhejiang University of Technology and Zhejiang University of Foreign Languages. I think this is unreasonable. As a university in Xiaoheshan Higher Education Park, every one should be treated equally. Therefore, I sugg…	Hangzhou Metro Group Co., Ltd
Hello, there used to be SMS or official account WeChat reminders for medical insurance cards in hospitals or pharmacies, but are they cancelled now? What are the ways to check your account balance in a timely manner? Is there a platform available to check the balance of children's medical insurance cards (past year balances transferred by adults)?	Hangzhou Medical Security Bureau
There are several points regarding the policy that are considered unreasonable: 1. The starting point for each lottery is that the chances of winning the lottery for participants n years ago and new participants are the same, which goes against the principle of purchasing in order; 2. The probability of winning the lottery is the same for both first-time users and existing vehicle users, which go…	Hangzhou Transportation Bureau
After 8 years of lottery in Hangzhou, I don't know the logic behind the number limit. It's still ongoing and cannot be resolved. It's been 8 years, and I've replaced all my cars. I feel very disappointed	Hangzhou Transportation Bureau
It has been a lottery for 7 years, a total of 63 times. Can we optimize the policy content to take care of old users. 1. Whether to automatically obtain licenses by lottery for more than a certain number of periods, and automatically obtain licenses for the longest lottery of 1000/2000 people per month. 2. The starting point for this 40000 yuan license plate is 48 installments, which is really to…	Hangzhou Transportation Bureau
Since the introduction of the license plate lottery policy in Hangzhou, there have been 89 draws, with participation in both the intermediate ladder lottery and the special lottery. We strongly doubt the randomness and fairness of the lottery algorithm. Theoretically, a lottery rate of 1% to 25 should also be available, but every draw is perfectly avoided. We really hope that the lottery platform…	Hangzhou Transportation Bureau
1. There are too many cases around us, all of which have a very high winning rate for new users, and there is a rumor among the general public that new users are good at winning; 2. Why not introduce family households? Many families already have several ***license plates, but there are several cases nearby. The license plates are all idle, and our family does not have any license plates. We have …	Hangzhou Transportation Bureau
Why haven't my regional indicators been approved yet and have been submitted for three or four days? Urgent! ***	Hangzhou Transportation Bureau
I have been submitting the incremental indicator for the car lottery for several days, but why is it still under review? I would like to ask how many days a general review will yield results	Hangzhou Transportation Bureau
My application for work-related injury labor capacity appraisal has been submitted for a long time and has not been accepted yet. I would like to inquire about when it will be accepted	Hangzhou Social Insurance Management Service Bureau
The money in the provident fund account is gone. There is an internal transfer record in May. Could you please help me where the money was transferred offline	Hangzhou Housing Provident Fund Management Center
Government website: Zheli Office # User feedback: The Zheli Office APP is located at the local level of Hangzhou City, with more popular services and social security midpoint social security card enabled. Online form filling is only available with name, and other options cannot be filled in. Please verify and handle. Personnel information: 5 * * * 3	Hangzhou Financial Group, Zhejiang Province
It shows that there is already an incremental request for my phone, but I cannot find the code I applied for on the app. Every time I check for a draw, I cannot see it. How can I check the code and the number of draws?	Hangzhou Transportation Bureau
First of all, I didn't withdraw the money and I didn't receive it either. Why is my provident fund account running out of money? Residential address: ***	Hangzhou Housing Provident Fund Management Center
My father is a taxi driver, with phone number *** and license plate number ***. He is currently stationed on the T3 platform for ride hailing services. At around 5am on *** 3rd, I received an order on the t3 platform from Huanglong SOS Bar to Xiasha Baolong, but the passenger did not pay 114 yuan. Within half a month, according to the platform's collection rules, we have called passengers multipl…	Hangzhou Transportation Bureau
I have been drawing license plates 95 times (including once this month) for a full 8 years. In 8 years, others have won in 3 months or even a month. Several of my friends and I started drawing numbers around the same time, but none of them won. Do you really suspect that our numbers are on the blacklist?	Hangzhou Transportation Bureau
Hello, I would like to inquire. I am a baby born in *** 2021. When I started working in *** this year, the number of days covered by the maternity insurance allowance was 128 days, which was 30 days less. I heard that I can receive a 30 day additional allowance, but now that I have resigned from my previous company, can I still receive this money?	Hangzhou Medical Security Bureau
Zhejiang Provincial Department of Human Resources and Social Security: Cancellation of Social Security Card # User reported online processing. After completion, a prompt will appear: cannot be empty, but there is no content to fill in. Please verify and process.	Hangzhou Financial Group, Zhejiang Province
Since my first registration in 2014, I have been in the lottery for 80 sessions, excluding regional indicators, incremental indicators, and this special indicator. I have never been able to win the lottery. I doubt if my indicator has been deleted. Strongly recommend that the government disclose the number range	Hangzhou Transportation Bureau
The new and old citizen card has been replaced, but the transportation fee in the original card has not been transferred to the new card. Please ask me to bring my ID card to the offline business hall to apply. After queuing for half a day, we were informed that the system was broken and could not be turned on. They asked us to consult the hotline customer service. The customer service on the pho…	Hangzhou Financial Group, Zhejiang Province
Dear City Leaders: Our company, Hangzhou Kexinda Automotive Electronics Co., Ltd., was established in 2013 and has been engaged in the installation of natural gas for taxis for nearly ten years. According to the regulations of TS Special Equipment Safety Technology TSGR009-2009 issued by the General Administration of Quality Supervision, Inspection and Testing of the People's Republic of China on…	Hangzhou Municipal Administration for Market Regulation
I live in Hangzhou and retired in 2017. I have been participating in the lottery for the incremental quota of small buses and have participated in 51 lottery draws so far Last month, the renewal application was not approved due to the failure to pay social security contributions for two consecutive years. I would like to ask the Hangzhou Traffic Management Department what policy basis is there fo…	Hangzhou Transportation Bureau
We've all shaken it N times, it's time to give away the license plate. It's too difficult, give it away	Hangzhou Transportation Bureau
I initially registered as a second level registered architect in my original unit, but now I have resigned and transferred to a new company. The second level registered architect cannot be changed and I cannot retrieve information from the Zhejiang Provincial Four Libraries and One Platform. I have called 0571 * * * 767 for consultation three times, but none of them have been able to solve my pro…	Zhejiang Provincial Department of Housing and Urban Rural Development
When will the assessment of labor capacity level resume? Can it proceed normally now? Residential address: ***	Hangzhou Social Insurance Management Service Bureau
Last ***, in a traffic accident, there was a comminuted fracture of the nasal bone with a bent nasal septum. Where was the disability assessment located? Is nasal bone comminuted fracture a level 10 work-related injury or disability? Residential address: ***	Hangzhou Social Insurance Management Service Bureau
Epidemic situation (three code change rule) # The caller reported that he worked in Xiaoshan Airport from *** 17 to 19, and his Alipay Hangzhou health code was changed to yellow code (WeChat was green code) on *** 20. The staff of Xiaoshan Airport told that if the nucleic acid test was negative, the green code would be changed back. He conducted a nucleic acid test in Qiandao Lake First People's …	Hangzhou Data Resources Bureau
Epidemic (Consultation on Three Code Change Rules) # (Urgent) The caller reported that they did not undergo nucleic acid testing after purchasing drugs in Hangzhou on *** 20th. They arrived in Suzhou, Jiangsu on the same day and underwent nucleic acid testing and sampling in Suzhou on *** 22nd. The Hangzhou Health Code has temporarily been restored to green. The Hangzhou Municipal Administration …	Hangzhou Municipal Administration for Market Regulation
The caller complained about the lottery for small cars on the Zheli Office app, stating that they and their husband have been in the lottery for eight years and have not been successful until now. They now suspect that there is insider information in the lottery system and hope that relevant departments can verify and handle it.	Hangzhou Transportation Bureau
Epidemic (Three Code Change Rules) # The caller reported that on *** 25th, due to not receiving a call from the local epidemic prevention department in Hangzhou, their health code changed to yellow around 14:00. The caller believes that assigning a yellow health code to the public if they cannot be contacted is not an action that should be taken by government departments. The caller has already c…	Hangzhou Data Resources Bureau
The caller reported that they want to reimburse the maternity allowance in Hangzhou. The average salary data in Hangzhou is currently not available and cannot be reimbursed temporarily. However, their company is closing and preparing to cancel their social security account at the end of the month. Inquiry: 1. When can the average salary data in Hangzhou be released? 2. How can the company's socia…	Hangzhou Medical Security Bureau
Through the provident fund withdrawal page, you can apply to withdraw the provident fund according to the purchase of self occupied housing, but it cannot be fully withdrawn at once. A portion has already been withdrawn, and there is still a balance of 9000 yuan of provident fund that cannot be operated online. Do you need to do it offline? Due to the fact that the loan portion is deducted from t…	Hangzhou Housing Provident Fund Management Center
The caller reported that their child (3 * * * 3) applied for the Hangzhou Health Code by scanning the code. Currently, the caller is using their health code to apply for the health code on behalf of their child, which indicates that they have already applied for the health code but cannot do so. The caller now wants to modify the phone number for binding their child's health code (original bindin…	Hangzhou Data Resources Bureau
Epidemic (Three Code Change Rules) (Urgent) # The caller arrived in Hangzhou from Shenzhen on *** 24th and also underwent nucleic acid testing upon arrival. Currently, the Hangzhou health code is yellow. As the Hangzhou health code must be green when checking into a hotel, we hope that the Hangzhou health code can be restored to green as soon as possible. We hope the relevant department can verif…	Hangzhou Data Resources Bureau
This is my first time buying a house to repay the loan. I applied for automatic repayment of Hangzhou provident fund in ***last year, but it did not take effect in *** this month. I just called to inquire that it will take effect in ***, which has caused the provident fund repayment to be overdue for 3 days. I am applying to cancel the overdue record of this month's provident fund. Zhejiang Gover…	Hangzhou Housing Provident Fund Management Center
The caller complained about the small car lottery on the Zheli Office app, stating that they have not been hit since the lottery in *** 2014. They now suspect that there is insider information in the small car lottery and hope that the relevant department can verify and handle it.	Hangzhou Transportation Bureau
The operation of applying for medical insurance card transfer to another place for record filing in Zheli Office took half a day but still couldn't be completed. Calling the medical insurance office or 12345 to request manual service was not in line.	Hangzhou Medical Security Bureau
Epidemic (derivative category affected by the epidemic) # The caller is a ride hailing driver from Gaode Map. When using Gaode, they are prompted that they have not applied for a Hangzhou health code. The platform informs the reporter to contact the epidemic prevention department. After checking, the Zhejiang health codes are all green, and it is hoped that the relevant department will verify and…	Hangzhou Transportation Bureau
How to handle the transfer of medical insurance from Hangzhou to Wenzhou by Zheli Office, which shows that there is an unpaid payment record?	Hangzhou Medical Security Bureau
The caller complained that employee number 256 of Hangzhou 12345 refused to transfer to the province of 12345. We are now calling to file a complaint and request the relevant department's assistance in handling it.	Hangzhou Municipal Bureau of Letters and Visits
The caller complained that on *** 21st, they went to the urology department of Zhejiang First Hospital (Yuhang Campus) to see an expert clinic. The doctor stated that the medical test report should be universal in Zhejiang Province, but the doctor did not approve of the test report he did in Ningbo and asked him to undergo a new examination at the hospital, However, the examination items cannot b…	The First Affiliated Hospital of Zhejiang University School of Medicine
Provincial Health Commission: (Urgent processing) User feedback on health in Hangzhou, click on report query, do not need to display reports from 2017 and 2018, user only needs to display reports from the past year or half a year, please help handle this	Hangzhou Municipal Health Commission
I am not in Hangzhou now. I remember that I had a deposit of 200 for riding a small red bike before, but I went to get it today and couldn't withdraw it. Why can I recharge online when I recharge, but I have to go to the site to process the withdrawal? It's not scientific. The balance is directly transferred to the citizen card account, but not to the internet account, so there is no way to withd…	Hangzhou Financial Group, Zhejiang Province
(Urgent) Epidemic (Three Code Change Rules) # The caller reported that today's petition (original work order number: DH202 * * 889522 * * 493) received a text message reply from the government service website, stating that according to customs push messages, the caller entered the country on *** 21. The caller stated that they had also undergone nucleic acid sampling on the Zhongjun Qiantang Yuji…	Zhejiang Government Service Network
My mother heard that the Asian Games venues have been opened for free and scheduled visits have been made. Please assist me in making an appointment. On the evening of *** 20, I opened the app of Zheli Office to make an appointment according to the steps prompted by the official official account, but the appointment failed because the APP visit button could not be clicked. On the morning of the 2…	Hangzhou Sports Bureau
Now the road surface at the intersection of Tianmushan Road and Wantang Road is slowly recovering, and buses and subways are starting to serve the public one after another. Every day when passing by this place for commuting, there always seems to be a tangled traffic design issue: passengers and non motorized vehicles on the north side of Tianmu Mountain Road commute through the Tianmu Mountain t…	Hangzhou Urban Construction Investment Group Co., Ltd
I, on behalf of the 4th Owners Committee of Fulade Plaza in Qiantang District, Hangzhou, make the following complaint: In 2017, the Fulade Community Owners Committee responded to the requirements of the Hangzhou Xiasha Development Zone Management Committee's "Implementation Opinions on Comprehensively Promoting the Construction and Application of Smart Access Control in the Development Zone" and …	China Telecom Hangzhou Branch
Hello! After using up medical insurance at the end of ***, the account balance will be zero. The employee medical insurance inquiries for *** and ***were fully paid by the company. I don't know why it hasn't been credited yet? ***I ask what the reason is? When will it be credited?	Binjiang District Human Resources and Social Security Bureau
On ***31st, I exchanged 3750 points for a data cable in the telecommunications online business hall, but it was not returned to me until *** 16th. I strongly request that the physical item be returned to my place of residence. My detailed address is ***.	China Telecom Hangzhou Branch
Hello, I purchased my own house outside of Zhejiang Province and used a commercial loan from the local Zhongyuan Bank. Currently, I would like to withdraw the Hangzhou provident fund to repay the loan principal. Can you please inquire about the procedures and materials required for processing the withdrawal business at the Citizen Center	Hangzhou Housing Provident Fund Management Center
The second blank standard answer to the 21st science question in the middle school entrance examination is "heat dissipation", but according to the description in the textbook, "heat dissipation" is also acceptable. Please confirm: 1. "Heat dissipation" is also the correct answer 2. Request to review the previously corrected test paper and change the heat dissipation to the correct answer. Reside…	Hangzhou Education Bureau
The early repayment function of the housing provident fund in the Zheli Office app is abnormal and an error message is reported. There is no normal contract for early repayment. Should the housing provident fund be repaid in advance at the Citizen Center? Detailed address: ***	Hangzhou Housing Provident Fund Management Center
I am a tenant and I am planning to rent a new place recently. When I asked a real estate agent if they have filed with the Housing and Urban Rural Development Bureau in accordance with the Hangzhou Housing Rental Industry Code of Conduct, the agent said they have filed with the police station and are not clear about the matter of filing with the Housing and Urban Rural Development Bureau. What I …	Hangzhou Housing Security and Real Estate Management Bureau
Hello, I no longer work in Hangzhou. How can I withdraw my provident fund? How to handle the transfer of social security and medical insurance balance?	Hangzhou Housing Provident Fund Management Center
Where can I register for the Hangzhou Safety B-Class exam? Unable to find website address	Hangzhou Municipal Commission of Urban and Rural Development
The application for E-class talents has been returned, and the phone number left is: Organization and Personnel Department (852 * * * 186). I have called more than ten times, but either the line is busy or no one is answering. What is the significance of leaving this phone number?	Hangzhou Municipal Commission of Economy and Information Technology
The housing provident fund has been paid continuously for three months, why can't I obtain the detailed address of my residence: ***.	Hangzhou Housing Provident Fund Management Center Xiaoshan Branch
Due to work requirements, I registered to take the three types of personnel exam in *** 2021. Due to the epidemic, the Hangzhou Housing and Urban Rural Development Bureau announced the postponement of the exam for that month (such exams are held once a month). Recently, other regions in the province have gradually opened exams, but Hangzhou city has not opened exams for a long time, which has had…	Hangzhou Municipal Commission of Urban and Rural Development
I meet the fourth point of non housing consumption, which is to withdraw my provident fund money. Is it okay not to go to the scene? Because I am not in Hangzhou, my detailed address is: ***	Hangzhou Housing Provident Fund Management Center
The caller reported that the person is in Hangzhou, Zhejiang Province, and their workplace is related to medical devices. At 3:56 pm this afternoon, I received a text message with the title of Zhejiang Provincial Drug Administration, indicating that they have applied for the registration of Class II medical devices. Please click on the link on the Zhejiang Government Service Network to supplement…	Zhejiang Provincial Drug Administration
The caller reported that on *** 3, 2021, he helped his daughter pay the tuition fees through Alipay - public payment - education payment (Zhejiang *** University, account number: 180 * * * 70526). Now, no payment record can be found in the Zhongzheli ticket office of Zheli Office, no payment note number, no invoice can be issued, and no payment record can be found on the online application platfo…	Zhejiang Provincial Department of Finance
Recently, we received a call from the public security department informing us that Zhejiang Province is currently carrying out a comprehensive project to eliminate and recycle electric vehicles that exceed the standards. Your registered electric vehicle that exceeds the standard has been included in the elimination category and will be banned from the road on *** 1, 2023. The common people can't …	Traffic Police Bureau of Hangzhou Public Security Bureau
Yanjia Road is located in the middle section of Xintang Road and Qianchao Road. There are vehicles parked illegally within 24 hours. After the last complaint, the traffic management department has strengthened its management, but recently it has been neglected. The phenomenon of illegal parking is serious, and the entire road section is filled with vehicles parked illegally. Please ask the Traffi…	Traffic Police Bureau of Hangzhou Public Security Bureau
At around 8:48 am on *** 15th, a ***Z77F vehicle at the traffic light at the Dingqiao intersection on Tianhe Road, heading towards the middle of the mountain, first honked in the back and wanted to overtake in danger. If overtaking was not possible, it wanted to fill the left turn lane with a solid line. Finally, it turned left on the through lane. Please punish the vehicle for not following the …	Traffic Police Bureau of Hangzhou Public Security Bureau
How to make up for overdue repayment of housing provident fund? [Provincial Department of Construction SMS Service] Your housing provident fund loan has been overdue, please repay it as soon as possible to avoid affecting your personal credit. Please ignore if repayment has already been made. If it is affected by the epidemic, it can apply for no overdue treatment before *** 31, 2022, and log on …	Hangzhou Housing Provident Fund Management Center
The north of Hangzhou is surrounded by poisonous trees, wutong of France. The situation is very serious. Please take measures immediately. Wutong has at least the following hazards: 1. Gags harm the respiratory tract, and even touching the skin will cause allergy; 2. The formation of flying fluff in tender leaves is more harmful and lasts longer; 3. The rapid growth of tree roots causes the road …	Hangzhou Municipal Bureau of Landscape and Cultural Relics
Due to work reasons, I have to cross the Qiantang River every day. Jiubao Bridge is the only bridge that has been passed recently, but it is too troublesome for electric vehicles to get on and off the bridge. It takes me 20 minutes to get on and off the elevator every time, and I ***also encounter vehicles traveling in the opposite direction. Can we build a guide on both sides of the bridge to al…	Hangzhou Urban Infrastructure Construction Management Center
Why is it that the medical insurance has been successfully paid every month, but the total balance is 0 and cannot be used to swipe the medical insurance card for medical treatment?	Hangzhou Medical Security Bureau
The caller complained that the Didi Freight platform did not issue an invoice. On *** 13th, they ordered a ride through the Didi Chuxing app, traveling from Hangzhou Public Health Center to Hangzhou Wuxing Kindergarten for a cost of 84 yuan. They needed to issue an invoice to reimburse the unit. The Didi Freight platform refused to issue an invoice due to not clicking on the option to issue an in…	Linping District Taxation Bureau
I did not pay my housing provident fund in May. I received a message today that the status of my housing provident fund has been reset to zero, and it shows as internal transfer. What does that mean?	Hangzhou Housing Provident Fund Management Center
Epidemic (quarantine and control) # The caller reported that they are preparing to take the IELTS exam at Hangzhou University of Electronic Science and Technology Qiantang Campus in Shaoxing (Shaoxing is a low-risk area) before *** 27th. The Zhejiang Provincial Education Examination Institute has issued that taking the exam requires 14 days of absence from Zhejiang Province and holding a negative…	Hangzhou University of Electronic Science and Technology
The construction or closure of the underground passage on the northeast side of the Jiefang intersection of Yan'an Road and the Youdian Road Yan'an Road, with a median in the middle and no pedestrian crossing, has caused inconvenience for pedestrians crossing the street. Therefore, to reach the west side from the intersection of Postal Circuit and Yan'an Road, one must walk to Wushan Road, pass t…	Hangzhou Urban Management Bureau
There is no public bike station along Xueyuan Road (from Yuhangtang Road to Wen'er Road). Since Xueyuan Road has also been repaired now, why is the public bike station not keeping up? There were two public bike stations near the east gate of Cuiyuan District 1 before, but it is unknown when they will be restored. At present, Cuiyuan 11th Road Station often wants to repay the debt and has no cars …	Hangzhou Urban Management Bureau
The caller was previously a student at the School of Economics and Trade, Zhejiang Radio and Television University, located at 555 Wensan Road, Xihu District, Hangzhou. As they have not yet obtained their graduation certificate, they need to contact the school. They stated that they were unable to reach the previous number and are now requesting the relevant department to provide the school's con…	Zhejiang Open University
***salary was deducted without communication, and *** salary was deducted without justifiable performance.	Hangzhou West Lake Scenic Area Comprehensive Administrative Law Enforcement Team
Adult children purchase houses without paying housing provident fund. My parents have paid the housing provident fund (which has not been used yet). How to use parents' provident fund loans	Hangzhou Housing Provident Fund Management Center
My family is a high-level talent from Hangzhou City. In *** 2021, they won the lottery for Jindi Dayunqiao West Mansion in Gongshu District in the name of talent. This property is not a red development, but the winning rate of the lottery for the phase we won was less than 10%. If you have any questions here, we need help from the relevant departments to reply: 1 According to relevant policies, i…	Hangzhou Housing Security and Real Estate Management Bureau
Epidemic situation (derivative affected by the epidemic) # The caller reported that in *** 2021, the COVID-19 booster vaccine (the third dose) was inoculated in Haidian District, Beijing. The caller checked with the local functional units in Beijing, and the other party has pushed the data to the national platform. The caller can also find the information of the booster vaccine in the nucleic aci…	Zhejiang Provincial Health Commission
Hello, our company's salary consists of basic salary and performance-based salary. My basic salary is 3970, while performance-based salary and allowances are around 10000. Normally, the total monthly salary should be around 14000. During my maternity leave, the company only paid me my basic salary and compared it with my maternity allowance. Is this reasonable?	Binjiang District Human Resources and Social Security Bureau
Subway Line 3 leaves stations and there are no public confident bike parking spots on the road in Hangzhou. Green travel is now advocated, but there is no place to return the bike when cycling. The nearest return point is too far away from the station left behind, and it is inconvenient to walk a long distance after returning the bike. This will inevitably reduce the frequency of green travel. It…	Hangzhou Urban Management Bureau
I have changed my phone number and would like to change the phone number for my provident fund account to "***".	Hangzhou Housing Provident Fund Management Center
The brightness of several four sets of high lights newly installed near the Chihua Street subway station in Sandun Town, Xihu District in recent *** is too strong, causing eye soreness from 50 meters away, affecting the night rest of the opposite residential building. The brightness is relatively pale, and it does not help drivers and passersby see the road clearly, resulting in wasted municipal …	State Grid Hangzhou Power Supply Company
Do I need to go to the window to inquire about transferring my provident fund account? All the applications on the front line have failed	Hangzhou Housing Provident Fund Management Center
My health code is green, but the backend of the taxi platform shows that my health code is abnormal. I have been unable to take a taxi for three months now, and my life is very troubled	Hangzhou Transportation Bureau
The caller reported that during the period from *** 19th to *** 15th, he had a stomach disease in the Department of Gastroenterology at Zhejiang Provincial Tongde Hospital (No. 234 Gucui Road, Xihu District). During the treatment period, his condition did not improve. Later, he went to the First Affiliated Hospital of Zhejiang University School of Medicine (Qingchun Campus) for treatment. The doc…	Zhejiang Provincial Tongde Hospital
The transfer time after 9 pm is too long, and there will definitely be one bus that just left when going from Line 5 to Line 2. Is this a joke? Is it difficult to coordinate if Line 2 arrives one minute later or Line 5 arrives one minute earlier? Intentionally disgusting? Wait for six or seven minutes, the experience is so bad. The leader must have no idea how bad it is	Hangzhou Metro Group Co., Ltd
The price is expensive and not easy to use! New installation crashed twice in 2 days! Just like the 1000 yuan phone I bought ten years ago and used it for two years! Just install this thing for over 6000! Not pretending is not enough! A display screen is still the worst, a satellite positioning and 5 cameras can sell for 6514 yuan! A 2000 tablet is also a hundred times stronger than it! This mone…	Hangzhou Transportation Bureau
Can family assistance be settled directly with the money in my medical insurance account? Is it okay for both outpatient and inpatient services? Or did my family send me money after seeing a doctor, and I am reimbursed?	Hangzhou Medical Security Bureau
The Yingyue Bridge, located at the intersection of the Grand Canal and Shangtang River, has recently been renovated and renovated. However, the lighting and landscape lights on the original pavilion have been removed but have not been restored, resulting in a pitch black night. It is very inconvenient for residents to rest and walk across the bridge, which is prone to accidents. We hope that rele…	Hangzhou Canal Comprehensive Protection, Development and Construction Group Co., Ltd
Epidemic situation (three code change rule) # The caller reported that his daughter (135 ******6563, 3 ********** 9)'s name and ID card information displayed when Alipay opened the health code in Hangzhou was correct, but his daughter's health code was shared with others in the Zhejiang nail epidemic prevention and control system (sharer information: 3 *********** 9135 ********* 6563), which has …	Hangzhou Data Resources Bureau
Summer has arrived, and the outdoor temperature is relatively high. Citizens wear less clothes, and before taking the subway, most of them walk or ride bicycles. After exercising, they feel even hotter, sweat profusely, and their pores are completely open. The subway has air conditioning to provide cool and refreshing air for everyone in the scorching heat, but the temperature of the air conditio…	Hangzhou Metro Group Co., Ltd
Located on the east side of Pengbu Metro Station in Chengdong New City, Shangcheng District, and on the south side of Huayu Tianjingfu Community, there is a ten year old abandoned subway entrance and exit. The adobe house is very ugly, and Huayu Tianjingfu Community is about to be delivered, but there is such an ugly adobe house on the south side (see figure). We hope that the relevant department…	Hangzhou Metro Group Co., Ltd
The caller reported that they go to the Oncology Department of the Second Affiliated Hospital of Zhejiang University School of Medicine (Chengdong Campus) for immunotherapy every 21 days. The policy for ordering drugs from the manufacturer is to buy three and get one free. The corresponding consumables, dressings, and other expenses during previous treatments can be reimbursed through medical ins…	The Second Affiliated Hospital of Zhejiang University School of Medicine
There are huge cracks on the ground of Jinghu Garden, basement leakage, external wall detachment, and the owner of one building has reported that the building is tilted. All other possibilities have been ruled out, and the most likely one is subway construction. There have been multiple complaints about 12345 and the subway. In *** 2021, I called 12345 and replied that the distance measured was o…	Hangzhou Metro Group Co., Ltd
Dear leader: I am the quality manager of a third-party testing agency, and I have two questions to ask: 1) I see that there is a testing agency in our province that has applied for the qualification ability to determine soil aniline using gas chromatography-mass spectrometry (HJ 834-2017) for the determination of semi volatile organic compounds in soil and sediment. ***I ask if it is possible to …	Hangzhou Municipal Administration for Market Regulation
This is my first time buying a house to repay the loan. I applied for automatic repayment of Hangzhou provident fund in ***last year, but it did not take effect in *** this month. I just called to inquire that it will take effect in ***, which has caused the provident fund repayment to be overdue for 3 days. I am applying to cancel the overdue record of this month's provident fund.	Hangzhou Housing Provident Fund Management Center
Withdrawal of provident fund did not arrive in the account, instead, the funds that can be withdrawn from the current provident fund account were sealed, and the ID number was 4****7.	Hangzhou Housing Provident Fund Management Center
Why have there been multiple complaints and no relevant government departments intervened to understand and coordinate? Just a response from 10086 is enough. How can fairness and justice be reflected in handling the demands of the people? There is really no reason left? I hope the leader can give me a chance to preside over justice. Thank you for your help!	China Mobile Zhejiang Co., Ltd. Hangzhou Branch
On *** 26th, a watch was sent to a friend in Shanghai via JD Express, and logistics will no longer be updated from *** 27th. Considering the COVID-19 situation in Shanghai, I waited until ***when Shanghai logistics opened and started calling JD 950 * * * 616 customer service. During this period, the customer service was unclear about the destination of the mailed goods and several phone conversat…	Hangzhou Postal Administration Bureau
I transferred from Xingqiao Town, Sheyang County, Jiangsu Province to Hangzhou Jianqiao Primary School with the army in 1978, and my household registration was also moved from Jiangsu to Hangzhou City. As my father transferred to Sheyang County, Jiangsu Province in 1979, my household registration was also moved to Sheyang County. Due to a mistake made by the staff in Sheyang County that year, my …	Shangcheng Public Security Bureau
The employment subsidy completed in *** has not been received yet, and the specific reason is unknown. No relevant notice has been received	Hangzhou Employment Management Service Bureau
On the afternoon of *** 1st at 3:00 pm, I placed an order to send a package to Shanghai through the postal EMS courier mini program. The random system dispatched the package, and Master Yu came to pick it up within an hour. The courier also made a special phone call to inquire about the type and weight of the package being sent; Then at 4:15 pm, the courier arrived at the address I was sending, R…	Hangzhou Postal Administration Bureau
1. Due to the need to commute by bus and subway for daily work, but both require nucleic acid testing. Once the time card is on, the nucleic acid test time will be missed. 2. Currently, the epidemic control is relatively stable, and there have been no infected individuals in the urban area. 3. Extend the nucleic acid testing time to one week or longer.	Hangzhou Municipal Health Commission
My family received treatment at the Stomatology Department of Hangzhou First People's Hospital in ***. Due to the doctor's lack of proficiency, the needle broke at the root of the tooth, causing great inconvenience to my family's daily life. The compensation and treatment at the current hospital have basically ended, but compensation for infringement is involved and the hospital has not contacted…	Hangzhou First People's Hospital
How to query medical insurance participation certificate? The social insurance certificate found in the system only includes pension, work-related injury, and unemployment insurance, and does not display medical insurance	Fuyang Branch of Medical Security
Can second-hand cars from other countries be moved to Hangzhou? My car was transferred to me under my parents' name for second-hand transactions. Can I move to Hangzhou? There are Hangzhou indicators. I saw the cancellation of the restrictions on second-hand cars from the State Council before, but I don't know if I can now move in	Traffic Police Bureau of Hangzhou Public Security Bureau
The caller reported that it is very difficult to get through the phone number 12345 in Hangzhou and it is not convenient for citizens to report the issue. They are now filing a complaint against Hangzhou 12345 and hope that the relevant department can verify and handle it.	Hangzhou Municipal Bureau of Letters and Visits
The camera at an intersection captured the fine so clearly, but couldn't capture a motorcycle on two roads? Are you traffic police short of money? Who can see clearly on rainy days with people standing behind flower beds? Don't let pedestrians investigate, just watch a video and judge? Chaotic behavior?	Traffic Police Bureau of Hangzhou Public Security Bureau
Around 12:30 am on *** 18, 2022, while driving a car from ***72PT past the zebra crossing at the entrance of Wufuyuan on Qianchao Road, I noticed a car parked in front of the driving lane and an electric bicycle belonging to a traffic police patrol team parked behind it. A group of people were standing near the zebra crossing, thinking that a traffic accident had occurred. These people were waiti…	Traffic Police Bureau of Hangzhou Public Security Bureau
Everyone must abide by traffic regulations, but the law enforcement department responsible for managing traffic regulations should ensure the fairness and impartiality of the regulatory supervision mechanism by providing intact equipment and facilities. Has the management department effectively managed the newly built or in use traffic lights? Will the already malfunctioning equipment also be use…	Traffic Police Bureau of Hangzhou Public Security Bureau
Now that the normalization of nucleic acid testing has ended in various regions, when can Hangzhou end it?	Hangzhou Municipal Health Commission
(Urgent) Epidemic (Three Code Change Rules) # The caller reported that their Hangzhou venue code has been converted to a yellow code. They stated that the Hangzhou health code is a green code, but when scanning the venue code, it is a yellow code. Please verify and handle with relevant departments.	Hangzhou Data Resources Bureau
Hello, our community is located in ***. The subway has been under repair for four years. Over the years, the repeated excavation and drilling of Gudun Road and Jinchang Road at our doorstep have caused serious impact and damage to the structure and road surface of our community. The unit buildings along the road surface of Jinchang Road have cracked walls and even tilted houses. The subway constr…	Hangzhou Metro Group Co., Ltd
561 Haitong Street, Qiantang District, Qiantang Yitao Rent Reduction Not Implemented	Hangzhou Public Transport Group Co., Ltd
Every complaint is directly replied by the iron tower, disregarding our opposition. We have no way to complain, please let the environmental protection department make decisions for the people! We are not opposed to building a signal tower, but we hope it can be built in a compromise and suitable location! Address: ***. Issue: 1. Despite the health and opinions of local residents, the Hangzhou br…	Hangzhou Iron Tower Branch
I am a resident of Mingjing Taipei Garden in Dinglan Street, Shangcheng District. This year, the number of students in the Mingjing Tai Park of Dingxin Kindergarten, which is in contact with the community, has exploded. Several children from the four surrounding communities have been transferred to the Jiuli Park of Dingxin Kindergarten, which is 1.6 kilometers away. Because the people being pick…	Hangzhou Public Transport Group Co., Ltd
The weather is hot, there is no air conditioning in the car, all windows are sealed, and we elderly people can't bear it anymore. We took a sauna, 304 bus, and got on at 3.58 minutes after leaving the hospital	Hangzhou Public Transport Group Co., Ltd
As a co borrower, I applied for a combined loan with my partner to buy a house in Suzhou, Jiangsu Province. I used a housing provident fund loan from a different location. Now I want to withdraw my housing provident fund in one go. The purchase contract has been signed and filed online, but when I apply online, I am prompted that I cannot find the contract information online. I am out of town and…	Hangzhou Housing Provident Fund Management Center
Shanghai's medical insurance needs to be transferred to Hangzhou. I will apply for a medical insurance special zone in ***d the Yangtze River Delta special zone, but the social insurance has not been transferred out. However, my pension insurance has already been earned in Hangzhou	Binjiang District Human Resources and Social Security Bureau
Regarding the suspension of monthly transfer process for provident fund accounts, Residential address: ***	Hangzhou Housing Provident Fund Management Center
I applied for reimbursement of medical outpatient expenses as required at the Zheli office. After receiving a text message, I sent the reimbursement materials by express delivery to the designated location, stating that they would be processed within 20 days. It has been over 40 days since then, and there has been no news or phone notification. The location of the reimbursement for the express de…	Binjiang District Human Resources and Social Security Bureau
My medical insurance card was paid normally in ***, May, and ***. However, when I registered and paid at the Third People's Hospital and Tongde Hospital in Hangzhou, it showed that my medical insurance card could not be used properly. The hospital staff said that one month of payment was unsuccessful in ***, May, and ***. They called 12345 and replied that it was indeed found that one month of me…	Hangzhou Medical Security Bureau
The fare for Line 3 is unreasonable. I am staying to work and often sit in the ancient world. But why is it that only Seven Station Road charges me four yuan. Then change the line. I will take Line 2 from Xueyuan Road to Jianguo North Road and transfer to Line 5. There are seven stops here, and then I will take Line 2 from Jianguo North Road to Nanxingqiao, which is also seven stops here. The far…	Hangzhou Metro Group Co., Ltd
Can the e-commerce certificate obtained from the China Electronics Association apply for a talent introduction residence permit	Hangzhou Municipal Bureau of Human Resources and Social Security
The house has been demolished, and an increase in square footage requires a price difference of several hundred thousand yuan to be paid. The property rights belong to the parents, and the son has provident fund. Can we withdraw the son's provident fund?	Hangzhou Housing Provident Fund Management Center
I and my boyfriend are jointly renting at Unit 3, Unit 736 of the East Subway. As the contract is about to expire (*** 20th), I have no plans to renew the lease. On the evening of *** 18th, I first carried some clothes and luggage to my new house. When I went out, I was stopped by the security guard and asked for a departure permit. There is a doubt here. 1: Does the property have the right to re…	Hangzhou Metro Group Co., Ltd
My family lives in Building 3, No. 209 ***. There are multiple cracks inside the house, which ***have been caused by piling on the west subway, and the windows have also been shattered. I hope to receive compensation.	Hangzhou Metro Group Co., Ltd
Since the platform has not been operated before, the application for new energy indicators has been completed with a personal account. How can I cancel the personal application and apply for the detailed address of the indicator residence in the reused unit: ***	Hangzhou Transportation Bureau
I am applying for a housing provident fund loan in Xi'an and need a deposit certificate from the Hangzhou Housing Provident Fund Center. However, it indicates that it has already been issued and I need to go to the Hangzhou office to cancel it. Currently, I am in Xi'an and only need to cancel it once, which is time-consuming and laborious; And I have checked all the websites/software that can iss…	Hangzhou Housing Provident Fund Management Center
Government Affairs Network: The user called to report that the government affairs network department has provided services, but the Provincial Department of Human Resources and Social Security and the Social Insurance Online Reporting System currently do not have the authority to handle services. Please contact the legal representative administrator and verify if it is inconvenient for the user t…	Xiaoshan District Human Resources and Social Security Bureau
I have contacted the medical insurance of Xihu District, Hangzhou multiple times in the first two quarters of 2021. Regarding the issue of terminating my child's medical insurance co assistance, even though there are no issues with binding the provincial family account and authorizing medical insurance payment, it still cannot be resolved to this day. At present, the system shows that the authori…	West Lake District Human Resources and Social Security Bureau
I am a farmer contract worker assigned by the Labor and Personnel Bureau of Pan'an County, a poverty-stricken county, to Hangzhou Minsheng Pharmaceutical Factory in *** 1988. From *** to *** 1988, I participated in the social security bureau of Hangzhou City for six months, and the evidence is a complaint report from the Zhejiang Provincial Unified Government Consultation. On *** 24, 2019, the Hu…	Hangzhou Social Insurance Management Service Bureau
*** Graphic Design Studio in Gongshu District, Hangzhou City has forcibly dismissed me * * * for not meeting the requirements. The company has delayed the signing of labor contracts, failed to pay social security, and the boss is suspected of intentionally throwing away employee chargers without greeting. Using dismissal as an excuse, he maliciously defrauded me of RMB 100. His relative (brother)…	State Administration of Taxation Hangzhou Municipal Taxation Bureau
There is a mandatory information in the application for subsidy currency for public rental housing: state-owned land registration information, that is, housing rental registration. As a tenant, when registering and filing for the lease of a house, the necessary materials are mostly the landlord's property rights information and personal documents. However, the landlord feels that there is no obli…	Hangzhou Housing Security and Real Estate Management Bureau
Hello leaders of Hangzhou City, I am a resident of No.209 Qiushan Street in Linping, Hangzhou. Our community is located one way away from the Qiushan Street subway station on Line 9. Due to the old house's disrepair and structural damage, the house often shook and the walls cracked during the construction of the subway station last year! The feeling of being on the verge of collapse, at that time…	Hangzhou Metro Group Co., Ltd
I am currently calling to request that they have not signed the relevant documents for the case closure. I request the relevant departments to verify who signed the relevant documents for the case closure procedures and provide an explanation. On *** 6, 2022, *** 13, 2022, *** 13, 2021, the complaint platform responded with only two words "other" and expressed dissatisfaction. (Employee Work Orde…	Hangzhou Municipal Bureau of Justice
Does the policy apply to graduates who have completed their undergraduate studies? Can the undergraduate program starting from a vocational college on the educational certificate be eligible for this policy? What is the difference between undergraduate programs starting from a vocational college and those upgrading from a vocational college? What is the first degree for a bachelor's degree starti…	Hangzhou Talent Management Service Center
Epidemic situation (three code change rule) # The user called Liaoshitong and said that his husband's Alipay was bound to his mobile number. The husband is currently on a business trip in Alipay. If Alipay scans the site code in Hangzhou, it will become a yellow code. Please check and deal with it. 2 * * * 8	Hangzhou Data Resources Bureau
Born on *** 6, 2021, social security has reached 12 months in *** 2022. Please apply for a notice to suspend the section! After waiting for four months for the sector to recover, I was informed that it will not be accepted! Saying there are new policies, my situation does not comply with regulations! Where is the new policy announcement located! Why say I don't meet the regulations! I searched al…	Binjiang District Human Resources and Social Security Bureau
(Urgent) The caller reported that they are applying for the title of Junior Assistant Engineer. When applying, the caller changed the name of the auditing company from Hangzhou Hash Environmental Technology Co., Ltd. to Shanghai Foreign Service Co., Ltd. Zhejiang Branch, and the declaration status is displayed as unit pending review. Hangzhou Hash Environmental Technology Co., Ltd. and Shanghai F…	Zhejiang Provincial Department of Human Resources and Social Security
Suggest adding a Pengya bus stop in Pengya Lane. The bus should turn right from Pengya Lane and enter Jiuhe Road. Jiuhe Road should head east, pass through Zhangdaodi Station, Jiuhe Road Subway Station, then turn right into Jiuhuan Road, head south, then turn right into Genshan Road, pass through Yaochang, turn right into Hongpu Road, head north, then turn left into Xintang Road and head west, th…	Hangzhou Transportation Bureau
The caller reported that on *** 28, 2021, he had two teeth extracted at the Second Affiliated Hospital of Zhejiang University School of Medicine (Jiefang Road Campus). He stated that Dr. *** from the Department of Stomatology only informed him of the possible sequelae of inflammation or fever before the extraction, and did not inform him of the sequelae of nerve damage. After the extraction, his …	The Second Affiliated Hospital of Zhejiang University School of Medicine
I have purchased two self occupied residential properties, both of which require mortgage repayment. The first set of housing provident fund is processed on a monthly basis, with a balance each month. Can the second set of housing provident fund be withdrawn on a per use basis. If possible, what materials need to be provided?	Hangzhou Housing Provident Fund Management Center
How to solve the problem of shared medical insurance among families without a ledger? Please refer to the diagram	Hangzhou Medical Security Bureau
I rented a Pentium B3O (signed a cooperation sharing and withholding contract) from *** (Yicheng ride hailing service) on *** this year. The rent is 15o yuan/day, and I will receive the car from 7:00 am to 12:00 pm at the latest. The total number of trips per day is 26 days, with a turnover of around 12000 yuan. Additionally, I will deduct a deposit of 3500 yuan (as stated in the contract, the de…	Hangzhou Transportation Bureau
The caller filed a complaint against staff member 462 at work number 12345 in Hangzhou, stating that their feedback regarding the purchase of a house at *** Jinyun Road, Fuchun Street, Fuyang District was not recorded and processed. Please verify and handle with relevant departments.	Hangzhou Municipal Bureau of Letters and Visits
Can the cost of installing an elevator for the resettlement housing in Yingchun North Garden, Xixing Street, Binjiang District be withdrawn from the housing provident fund. What materials can be provided if possible?	Hangzhou Housing Provident Fund Management Center
Hello, I obtained the intermediate professional title engineer qualification certification in the field of ecological environment in 2019. I would like to know the requirements for applying for a senior professional title engineer, especially the requirements for online learning hours (is it necessary to study on-site every day after obtaining the intermediate title or to complete the total cours…	Hangzhou Municipal Bureau of Human Resources and Social Security
Our unit applied for a night construction work permit. On *** 21st, we applied for night construction work from *** 24th to 26th, but it was returned. It was said that the time did not meet the regulations. What is the time regulation? Document number: 3 * * 147 * * 861	Hangzhou Ecological Environment Bureau Shangcheng Branch
The half mountain section of National Highway 320 is too broken and terrible. On sunny days, it's covered in dust and rain, and on rainy days, it's covered in mud. Riding a car and driving an electric bike hurts my butt. Why hasn't it been rebuilt yet? Additionally, it is recommended to open the half mountain tunnel for electric bike riding. Detailed address: Cuifu, Chongxian Yuan, 2-604	Hangzhou Urban Construction Investment Group Co., Ltd
Can hospitals in Jiaxing use the five insurances and one fund paid in Hangzhou.	Hangzhou Medical Security Bureau
At the press conference of the joint prevention and control mechanism of the State Council on *** 9, He Qinghua, the first level inspector of the Disease Control Bureau of the National Health Commission, said that there was no need for frequent nucleic acid testing in low-risk areas and low-risk people. The travel code for Hangzhou does not have a star, so I believe that Hangzhou is a low-risk ar…	Hangzhou Municipal Health Commission
1. The Joint Prevention and Control Mechanism of the State Council held a press conference on *** 9th, pointing out that low-risk areas, low-risk populations, and long-term home-based populations do not need to undergo frequent nucleic acid testing. The focus of nucleic acid testing should be on high-risk populations and workers in high-risk positions, as well as areas with epidemics. 2. No outbr…	Hangzhou Municipal Health Commission
Due to objections to the administrative penalty imposed by the Municipal Public Security Bureau of the unit, the specific process of filing an appeal to the Hangzhou Municipal Government in accordance with the law and seeking advice on how to operate it is quite urgent. As the appeal is only within 15 days, we hope to receive a response. Thank you	Organization Department of the Hangzhou Municipal Committee of the Communist Party of China
The caller reported that he was born prematurely on *** 28, 1991, at the age of 1 and unable to walk. He was introduced to Hangzhou 903 Hospital (fully known as the 903 Hospital of the Chinese People's Liberation Army Joint Logistics Support Force, located at No. 14 Lingyin Road, Xihu District, Hangzhou). He went to this hospital in ***1995 and the conclusion was that he had cerebral palsy in chi…	Hangzhou Municipal Health Commission
According to Article 279 of the Civil Code, homeowners are not allowed to violate laws, regulations, and management regulations by converting residential properties into commercial properties. If the owner changes the residential property into a commercial property, in addition to complying with laws, regulations, and management regulations, they shall obtain the unanimous consent of all interest…	Hangzhou Postal Administration Bureau
Can we still replace the blue license plate of gasoline cars with the green license plate of electric cars in a few years?	Hangzhou Transportation Bureau
Before the exam, the phone was turned off and entered the exam room. After the alarm clock rang midway, the phone was voluntarily turned in. However, the result was that the phone was not turned in upon entering the exam room. Despite the reminder, the issue was not corrected. It was not due to personal reasons, and the phone was turned off. Why didn't the phone be reminded to be turned in before…	Hangzhou Talent Management Service Center
Epidemic situation (isolation and control) # The caller was a graduate student with registered residence in Hangzhou who studied in Macao. He saw that the latest notice on accelerating the free flow of people and goods issued by Zhejiang Provincial Office of Disease Control and Prevention on *** 8 mentioned the epidemic prevention policy for students returning home nationwide, and clearly pointed…	Zhejiang Provincial Government Office
The caller reported that on the morning of ***24th, they visited Dr. Zhou Qiang, a hair transplant specialist in the Department of Dermatology at the Shaw Run Shaw Hospital (Qingchun Campus) affiliated with Zhejiang University School of Medicine. They prepared three bottles of Dapaglutide minoxidil (black bottle, 5% concentration, male type) and later saw a notice on the subway. They learned that…	Shaw Hospital Affiliated to Zhejiang University School of Medicine
The caller reported that on the morning of *** 11th at 9 o'clock, they took a 90 year old elderly person to Zhejiang Hospital (Sandun Campus) for a leak tube surgery. Due to the serious condition of the elderly person, the hospital needs to arrange the surgery as soon as possible. However, the hospital informed them that only one doctor arranged the surgery at 12 noon, and they did not agree. The…	Zhejiang Hospital
How to stop the medical insurance for college students in order for the company to pay social insurance. Do we need to pay all the five insurances in order to receive employment subsidies	Hangzhou Medical Security Bureau
The reimbursement of outpatient expenses in a different location has been sent to the medical insurance acceptance center, but the progress has not been made yet	Hangzhou Medical Security Bureau
The caller reported that they had hung up the cardiology expert account at the Qingchun campus of Shaw Hospital, Zhejiang University School of Medicine today, and only had an examination conducted, but the report could not be released until tomorrow. I think it's unreasonable to have to register again tomorrow. Reflected to the hospital, the hospital's response is to register again tomorrow. Plea…	Shaw Hospital Affiliated to Zhejiang University School of Medicine
The caller reported that the taxi was illegally parked at the departure level of Xiaoshan Airport in order to attract passengers, causing the delivery taxi to be unable to stop normally and the order to be chaotic. They hope to increase law enforcement efforts to ensure smooth traffic. Relevant departments are requested to help verify and handle the situation.	Hangzhou Xiaoshan International Airport Co., Ltd
In 2019, I used my company's business license to apply for a telecommunications number of 180 * * * 5888 and signed a contract with a minimum monthly consumption of 5000 yuan. Currently, I need to transfer the number to my personal name, but the telecommunications company does not handle it and there is no way to file a complaint. Through communication, I was informed by the telecommunications co…	China Telecom Hangzhou Branch
Jianshe Yilu Jingjun Mingdi Community in Xiaoshan District, Hangzhou City, has extremely poor telecommunications signals and almost no network in the high-rise buildings. Can we add signal base stations? Previously, we learned that there are railways here, and many signals will be given priority to high-speed rail passengers. Now that the urban elevated road has been opened again, the traffic has…	China Telecom Hangzhou Branch
(Urgent) The caller reported that they came from Jiading District, Shanghai to Hangzhou City, Zhejiang Province on *** 11th to take the professional physician exam. They came from low-risk Shanghai and only needed 7 days of daily monitoring. However, on *** 19th, they arrived at Binjiang District (Binwen Campus) of Zhejiang University of Traditional Chinese Medicine to take the exam. They were in…	zhejiang chinese medical university
The underground parking lot of Binjiang Experimental Primary School in Binjiang District carries a large number of parking needs from parents of students in Binjiang Experimental Primary School, Binjiang Experimental Kindergarten, and Youth Palace. However, it is such an important underground parking lot that there is no mobile phone signal connection, and students and parents cannot receive mobi…	China United Network Communications Co., Ltd. Hangzhou Branch
Normalized nucleic acid testing has been cancelled across the country, and the National Health Commission has already stated that it is not necessary for all individuals to undergo nucleic acid testing in low-risk areas. It has been a long time since Hangzhou tested positive for nucleic acid, why not stop regular nucleic acid testing? Epidemic prevention should keep pace with the times, pay atten…	Hangzhou Municipal Health Commission
My younger sister has passed away. During her lifetime, she and her brother-in-law jointly purchased a house in Hangzhou. Now, both her brother-in-law and children have given up their inheritance rights and let my mother inherit the house in full. ***I ask if my mother's personal income tax will be levied at 20% 25 if she deals later? Is there any other taxes and fees besides personal income tax …	State Administration of Taxation Hangzhou Binjiang District Taxation Bureau
At present, the housing loan policy in Hangzhou is based on the implementation of the second house loan policy for those without a house and with a loan. However, families who have given birth to a second or even a third child often have a need to change houses for improvement. Due to the current credit policy in Hangzhou, there is too much pressure to change houses, and the cost of raising child…	Hangzhou Housing Security and Real Estate Management Bureau
Hello leader! In order to limit housing prices, Hangzhou restricts the down payment of 60% for people from other places who have loan records or housing, which is very exclusive. I have been working in Hangzhou for six years and cannot afford a house here. A down payment of 60% requires several million yuan. I am not speculating on real estate, but rather settling down here. How many people are m…	Hangzhou Housing Security and Real Estate Management Bureau
Why does social security have to be continuous for 24 or 48 months? It doesn't make much sense to require continuous coverage. I hope it can be changed to a cumulative 24 or 48 months. Everyone is making their own contributions to the development of the city	Hangzhou Housing Security and Real Estate Management Bureau
Having contributed to the GDP of Hangzhou for seven or eight years, living in 89 square meters, and having two children, some of the real estate projects were demolished without top social security standards. Is this lottery policy fair and fair to young people. Are these policies designed for your civil servants and public institutions? Is this policy fair for families with two children living w…	Hangzhou Housing Security and Real Estate Management Bureau
In 2006, more than 2000 university teachers in the Xiasha Higher Education Park of Hangzhou subscribed to properties such as Qingya Garden, Jinsha Academy, and Yunshui Garden. It has been 18 years since then (in 2008, they obtained property certificates, all three certificates were complete, and the property certificates were clearly marked as affordable housing. The issuing department of the pro…	Hangzhou Housing Security and Real Estate Management Bureau
Hello, on *** 21st, the official website of the Zhejiang Provincial Department of Commerce released a notice titled "Notice on Promoting the Prosperity and Development of Second hand Car Trading by the Zhejiang Provincial Department of Commerce and Five Other Departments". Article 5 of the notice states that the policy of restricting the relocation of second-hand cars will be completely abolished…	Hangzhou Ecological Environment Bureau
Originally, 1104 was the only connecting line from Xiwen Street Bus Station to Xintiandi Cross Trade Town, and the passengers were all office workers from Line 5 to Xintiandi Cross Trade Town. Why changed the route for no reason, and the places we go to are all stations that no one takes? These original passengers couldn't commute quickly anymore	Hangzhou Transportation Bureau
I applied for administrative reconsideration at time point A, and on the same day, the reconsideration authority received the materials and informed me to make corrections. The reviewing machine received the correction materials regarding time point B. The reconsideration authority shall not send the reconsideration materials to the respondent until B time+3 working days (time point C). According…	Hangzhou Municipal Bureau of Justice
Hello, leader. I would like to ask. Currently, only second-hand houses have been opened for home purchases in Hangzhou. For households without a house, it is not possible to lottery for a new house. Because of the issue of housing and loan recognition. Causing me to need 60% to move a new house. Following the principle of housing for living, not for speculation, is to prevent speculation in real …	Hangzhou Housing Security and Real Estate Management Bureau
I have issued an invoice for expert fees from Zheli Office or Alipay app, and it always shows this. I have not opened a self-employed business, but only a shareholder rather than a legal person in the company. Please help explain why this is always shown. thank you	State Administration of Taxation Hangzhou Municipal Taxation Bureau
What is the situation where the money in the housing provident fund shows that it has been transferred? I did not transfer it	Hangzhou Housing Provident Fund Management Center
I was dismissed due to working two days without signing a labor contract, and the company will not settle my salary. Hangzhou Zhongtian Model Co., Ltd.	Binjiang District Human Resources and Social Security Bureau
The caller reported that my electronic resident ID card cannot be displayed in my certificate on the Zhejiang Government Service Network, indicating that your information has not been found yet. The account has been verified with advanced real name authentication. Please verify and handle it with the relevant department.	Zhejiang Government Service Network
Graduates who cannot find a corresponding processing unit in the state-owned enterprise registration are not processed in the talent market	Hangzhou Municipal Bureau of Human Resources and Social Security
Why can't we proactively request deductions for provident fund loans, forget to deposit money into the card, and end up unable to find repayment channels? Even if the money is flushed in on the same day, it will have to be deducted the next day, which is considered overdue. What is the situation where the payment is deducted the next day and there is still a prompt of unpaid payment on the third …	Hangzhou Housing Provident Fund Management Center
The city bus has set up a community shuttle bus in the Shuiyang community of Xiangyuan Apartment. The original intention was good, but the location of the shuttle bus was not well considered. Taking Xiangyuan Apartment as an example, it directly stops at the entrance, which is a narrow road that must be passed to Baishi Lane. Many people who come in from Dongxin Road and go out of the community h…	Hangzhou Public Transport Group Co., Ltd
Hello leaders, I am one of the owners of units 2-6 in ***. Recently, I discovered that the tap water contains a large amount of impurities, which can cause the filter to clog in 3-4 days, resulting in low water pressure and inability to use water normally; The property management said there is a cleaning water tank, and the water management said they will report to the leadership for handling; Pl…	Xiaoshan Environmental Group Co., Ltd
I take bus number 500 every day, and every time the driver sees a zebra crossing or turns a corner and encounters a zebra crossing, he suddenly brakes suddenly. The zebra crossing is clear and there are no pedestrians, so you can lower your speed. Why do you suddenly brake suddenly? And every time there is such a sudden brake, I feel dizzy. I hope the leader can see it. If you don't believe it, y…	Hangzhou Public Transport Group Co., Ltd
Hello, I am a retired employee from a company in Hangzhou. Why did you send me 113 yuan less in ***? I don't know why? Additionally, the cooling fee of 130 yuan for *** was not included. Please reply with a special inquiry. Thank you.	Hangzhou Social Insurance Management Service Bureau
At No. 14, Building 3, Dexin Dongwang, Mingyueqiao Road, Shangcheng District, Hangzhou City, Zhejiang Province, the store went for a consultation and massage once before 10 a.m. on *** 19, 2022, and then issued a list of traditional Chinese medicines for 14 days, with a total payment of 556.5 (medical insurance payment) and 2085.2 (Alipay payment). Among them, the outpatient fee for tuina is 15, …	Hangzhou Medical Security Bureau
Zhejiang Mobile customer service employee number 87** engaged in verbal abuse with the customer, forcibly hanging up the conversation with the user. Their attitude was extremely bad, and they ignored my feedback about the discounted data package issue of ***. They forcefully argued and contacted me when insulting, using the number ***. Please provide details of your place of residence. Address: *…	China Mobile Zhejiang Co., Ltd. Hangzhou Branch
The phone number 150 * * * 9405 is about to cancel a purchase contract that was processed by China Mobile for me. At that time, a mobile salesperson came to my doorstep to process a mobile phone, and I was so confused that I didn't know what was going on. She insisted on giving me a mobile phone, but it still didn't work there. I now request cancellation, and I can buy it myself. However, as a pe…	China Mobile Zhejiang Co., Ltd. Hangzhou Branch
Epidemic (Isolation and Control) # The caller reported that the fever clinic of Zhejiang Provincial Tongde Hospital does not recognize their negative nucleic acid test result within 24 hours with their child. They are required to undergo nucleic acid testing in the hospital before leaving, and can only eat with other patients in the fever clinic. The caller stated that the hospital's epidemic pre…	Zhejiang Provincial Tongde Hospital
I registered and paid for the Health Management Teacher Training program issued by the Ministry of Human Resources and Social Security in 2019 at Yunxue Education. Yunxue Education promises that the health management teacher exam can be registered on behalf of the institution every year, and has charged me an exam registration fee. However, I did not register for the exam in the first year due to…	Hangzhou Municipal Bureau of Human Resources and Social Security
I started repaying normally on *** 20th. As the repayment of the provident fund is also deducted by the bank card, all the provident fund needs to be withdrawn. However, the withdrawal page shows no contract number and the withdrawal amount cannot be entered	Hangzhou Housing Provident Fund Management Center
Hangzhou Changyun Online Ticketing System http://cs.sp.hzcy.comx91e76e1db3771.ipv6best.cn/ Unable to purchase tickets, paid but kept showing as unpaid. Contacting customer service only recorded the refund and recommended purchasing tickets on a third-party platform. This has happened twice in a row. I just want to ask, is your platform unstable or is there really something fishy about the backend…	Hangzhou Changyun Transportation Group
Located on Theater Road in Qianjiang New City, Shangcheng District (opposite the east gate of Century Garden), this pedestrian walkway leads to Jiangdi. Every time it rains, it is very easy to accumulate water here. As the Qianjiang New City area where the government facade is located, the waterlogging pits in such a location also have a significant impact on the city's image. As a road for citiz…	Hangzhou Shangcheng District Comprehensive Administrative Law Enforcement Bureau
Where can I find the latest input-output table? Thank you	Hangzhou Municipal Bureau of Statistics
On ***1, 2020, I signed a contract for on-site operation and payment of fees in Xihu District, Hangzhou. However, I have not been notified of the exam. On *** 20, 2021, I requested a refund and they said they were arranging it for me. However, I have not been able to contact them since then. The WeChat messages added earlier were mostly unanswered, and I cannot find the detailed address of the pe…	Hangzhou Municipal Bureau of Human Resources and Social Security
As ordinary people, medical insurance is a particularly important guarantee. At present, due to the impact of the overall environment, many people have to rely on flexible employment to maintain their livelihoods. However, according to Hangzhou's medical insurance policy, flexible employees must have a local household registration in Hangzhou or have continuously paid social security for 10 years…	Hangzhou Medical Security Bureau
The caller is Da Shi Jie Hardware City, Shangcheng District, Hangzhou City. The legal representative of Hangzhou Zhongda Freight Transport Co., Ltd., a ***T095 truck, is registered under its company name. On *** 15th, the traffic police reported that the vehicle was overloaded multiple times during the epidemic period and did not cooperate with the company's management requirements for nucleic ac…	Hangzhou Public Security Bureau
The balance of the provident fund account will be automatically transferred to the bank account. Residential address: ***	Hangzhou Housing Provident Fund Management Center
Epidemic (Three Code Change Rules) # The caller reported that every time they scan the Hangzhou Xiaoshan Health Code and Place Code, an error in the number will be displayed, and manual modification is required each time, which is very troublesome. Appeal: We hope that relevant departments can help solve it. Please verify and handle with relevant departments.	Hangzhou Public Security Bureau
The caller reported that they applied for the Hangzhou vehicle increment quota on the Zhejiang Li office, but the review did not pass, indicating that their driver's license status is abnormal (processing department: Public Security Traffic Management). The application code is 831 * * * 04489649. The caller is requesting to know the reason for the abnormal status and whether they can continue to …	Traffic Police Bureau of Hangzhou Public Security Bureau
On *** 17, 2022 at 09:06, at the intersection of Sanxin Road and Fengqi East Road, three or four pedestrians ran a red light on the sidewalk before it was green. I ran a red light on the left turn signal of the motor vehicle lane when it had turned red and the sidewalk had not changed to green. Traffic police officer Yang Fei FJ0338, who was close and far, turned a blind eye to pedestrians runnin…	Traffic Police Bureau of Hangzhou Public Security Bureau
The police officer went directly to my kitchen and told him that I was afraid of a girl and two men coming over? They're all outside. He told me you should call the police, idiot	Shangcheng Public Security Bureau
As shown in the figure, on *** 14th, my vehicle ***XX22 was captured by a camera at a distance of 1 meter from West Lake Avenue (West Up Ramp) on Zhonghe Elevated Road, with an illegal code of 1115. After investigation, it was found that the motor vehicle driving on the road did not display a qualified inspection mark. But now we are using electronic certificates of conformity. So I'm complaining…	Traffic Police Bureau of Hangzhou Public Security Bureau
Should the individual's monthly contribution to Hangzhou housing provident fund be deducted from their monthly salary? Residential address: ***	Hangzhou Housing Provident Fund Management Center
On *** 8th, the driver of the order from Tidong Community to the child care center, illegally collected money offline for the license plate ***W1391. And the excess is 250%. The total amount is 500. The driver threatened not to pay to get off and leave, and charged 500 on top of the 200 cleaning fee. They also privately collected money without going through the ride hailing platform	Hangzhou Transportation Bureau
The package does not provide delivery information. After checking the package, contact the employee without a work ID, superior, or address. Is the postal service a "three no" product	Hangzhou Postal Administration Bureau
(Urgent) Epidemic (Three Code Change Rules) # The caller reported that they were in Xinyang, Henan. On the morning of *** 23, they discovered that the health code in Hangzhou had suddenly been changed to yellow. According to the system query, the health code of the caller in Hangzhou is yellow, and the reason is: "City level assigned code". Caller's request: We hope that the relevant department c…	Hangzhou Data Resources Bureau
The caller reported that their unit, Hangzhou Lieqing Culture and Art Co., Ltd., changed their legal representative information on *** 4, 2011, from *** to ***. On *** 21, 2021, his unit was listed as a dishonest person, and *** was listed as a dishonest person. At present, the legal person of the company is ***, but the ID card number of *** is left on the ID card of the legal person. Now it is …	Hangzhou Municipal Administration for Market Regulation
(Urgent) The caller reported that their father *** has been seeking medical treatment for kidney cancer at the Second Affiliated Hospital of Zhejiang University School of Medicine (Jiefang Road Campus) at No. 88 Jiefang Road, Shangcheng District, Hangzhou City in recent years. During the period from *** 2022 to *** 2022, there were multiple instances of overcharging for special drugs. The caller …	The Second Affiliated Hospital of Zhejiang University School of Medicine
***I ask which middle schools are currently in Shangcheng District, which key high schools are in the main urban area of Hangzhou, and what are the proportions of middle schools in Shangcheng District entering key high schools in the main urban area	Shangcheng District Education Bureau
In the list of materials for parents to seek refuge with their children, there is an item called proof of parent-child relationship. What specific materials does this item refer to?	Gongshu District Public Security Bureau
Why can't I find my health certificate on my phone when I go to the hospital for an onboarding physical examination	Hangzhou Municipal Health Commission
Someone is spreading rumors about the cutting of Line 15 in the drool real estate market. The internet is not a lawless place, let alone a place for spreading rumors. Relevant departments are requested to restrain it, otherwise it will cause panic among the people! At the same time, Line 15 is also related to the happiness of millions of people in Hangzhou, and I would like to know the latest pro…	Hangzhou Development and Reform Commission
After changing jobs in the same city of Hangzhou, a new provident fund account was added, and both accounts belong to the Hangzhou provident fund. Does this affect the monthly withdrawal of provident fund for loan repayment? Do you need to reapply for monthly withdrawal of housing provident fund repayment services?	Hangzhou Housing Provident Fund Management Center
At present, the total amount of medical insurance is for *** and ***. The medical insurance for *** has not been credited but shows full payment. What is the reason? What is the reason for the transfer of medical insurance applied for in May, which was completed at the place of transfer but not credited to the account?	Hangzhou Medical Security Bureau
The shutdown time of Xiaoshan Station on Metro Line 1 is too early, and planes arrive around 12 o'clock. The subway stops at 10:30, which is unreasonable	Hangzhou Metro Group Co., Ltd
(Urgent) Epidemic (Three Code Change Rules) # The caller reported that their Hangzhou health code suddenly changed to red. According to the system query, the health code of the caller in Hangzhou is red, and the reason is that it has hit the "Key Overseas Personnel [Provincial Data Bureau Interface]". The caller's nucleic acid test results are all negative. The caller requests to verify the situa…	Zhejiang Government Service Network
I personally arrived at Hangzhou Station by high-speed rail from Yixing today. When I left the station, no one asked for nucleic acid or on-site nucleic acid sampling. When I took the subway, I asked for nucleic acid. What kind of operation is this? High speed rail personnel come from all over the country, so it's so safe????	Hangzhou Metro Group Co., Ltd
Hello, the western section of Line 3 has been opened, greatly facilitating the travel of people in the western part of the city. However, the transfer on Luting Road is currently quite awkward. The 16 trains on Line 3 are separated by 7 minutes during the morning rush hour, and each time they arrive on Luting Road, the transfer waiting time is 7 minutes. This is because the 3 trains arrive at the…	Hangzhou Metro Group Co., Ltd
Where can I publicly access the historical water level data of Qingshan Reservoir in Lin'an?	Hangzhou Forestry and Water Resources Bureau
There are not enough rush hour trains in the morning and evening, they are too crowded, and the rest of the free time is wasted by running empty trains. We ran out of cars at 10.30 pm! You might as well finish work at 6 o'clock! Commuters can't even get on Green Ting Road, what's the use of repairing a broken Line 16!	Hangzhou Metro Group Co., Ltd
Today at noon, I experienced a water bus with my child. I thought he had never taken the subway before, so I entered the station at the intersection of Xiangjisi Road and Lishui Road. After scanning the QR code, I showed it to the security guard as usual. There was no intentional obstruction or lack of cooperation, and the surveillance footage could be checked. However, the security guard said he…	Hangzhou Metro Group Co., Ltd
Why can't I take the subway with a travel code marked with *? According to the policies and requirements of the provincial and municipal prevention and control offices, there are no similar regulations. The health code is green (which can be used within Zhejiang Province) and the nucleic acid report is within 48 hours. Is the Hangzhou subway adding layers of code to people with a history of trave…	Hangzhou Metro Group Co., Ltd
After seven days of daily monitoring, Shanghai residents who come to Hangzhou have changed to green codes. Can they take the subway and bus	Hangzhou Metro Group Co., Ltd
At present, the city is in a low-risk state. Can the 72 hour nucleic acid test be modified? The National Health Commission has announced that low-risk areas do not require channels for nucleic acid testing for low-risk populations. Many parts of the country have gradually cancelled routine nucleic acid testing. Is there any waste of resources in our city's 72 hour routine nucleic acid testing?	Hangzhou Municipal Health Commission
How did you do your last mile? Can such a broken system still go live?	Hangzhou Housing Provident Fund Management Center
Hello, I forgot to make an appointment to obtain a legal professional qualification certificate this year. Certificate number A202***133***0562. Can you come and apply for the code? How to operate it specifically? Residential address: 178***980907	Hangzhou Municipal Bureau of Justice
The caller reported that on *** 12, he made an appointment on the WeChat official account of Run Run Shaw Hospital to make an appointment with the famous doctor clinic of the Reproductive Hospital Center of Run Run Shaw Hospital (Qingchun Road Hospital Area) affiliated to Zhejiang University School of Medicine, and paid a registration fee of 300 yuan in WeChat. After seeing the doctor today, he f…	Shaw Hospital Affiliated to Zhejiang University School of Medicine
Epidemic (Three Code Change Rules) # The caller reported that the health code in Hangzhou is yellow, and after investigation, it shows that the city level code has been assigned. They have not been to areas with medium or high risk and hope to change it to green. Relevant departments are requested to verify and handle this.	Hangzhou Municipal Administration for Market Regulation
The field of view inspection needs to be verified by experts, and there is no evidence to correct it. Hangzhou Municipal Bureau of Letters and Visits: After sending a letter to your bureau on the 29th of last month regarding the lack of implementation of online complaints, on the 1st of this month, the Driver Management Department of Hangzhou Municipal Vehicle Administration contacted me by phone…	Hangzhou Public Security Bureau
I have already reported once that the medical insurance amount for newborns cannot be transferred. I was informed that it will be better in mid ***, but after a certain amount of transfer, it still cannot be successfully transferred.	Hangzhou Medical Security Bureau
I couldn't find a relatively obvious application method in Zhejiang. I would like to apply for a subsidy application after purchasing and registering a license plate, as I have four benefits and talent indicators for my company. Could you please teach me how to handle it	Hangzhou Transportation Bureau
What is the problem with the lack of ledger information in children's medical insurance and medical insurance accounts, and when can I open them	Hangzhou Medical Security Bureau
Hangzhou Maternity Allowance Online Application Prompt for Social Security Service Upgrade. ***I know when the upgrade will be completed to apply online	Hangzhou Medical Security Bureau
The figures 1-47 in the ninth science textbook are not detailed and rigorous enough, and the name should be expressed as the DNA molecular fragment model, which led to students who were impressed by this figure choosing option D in the third question of the science high school entrance examination.	Hangzhou Education Bureau
Problem: The online ride hailing platform deliberately blocked the insurance company's external compensation process on the grounds that the internal process was not completed. The owner of the ***P71V Audi was rear ended by an online ride hailing car (***76476) on ***29, 2022, on the Desheng Expressway. The traffic police ruled that the online ride hailing car was fully responsible. The other pa…	Hangzhou Transportation Bureau
I am a 2022 Hangzhou high school entrance exam candidate, and when I saw the answer to this question, I had some doubts. After asking many candidates, I have some doubts about the scientific validity of the answer. Firstly, this exam focuses on the textbook as the foundation. In the textbook, the selected part on this picture is not precisely indicated, but only roughly refers to a DNA, and there…	Hangzhou Education Bureau
I applied for outpatient reimbursement on *** 11th, but it has been 10 days and it is still pending. Could you please help me process it.	West Lake District Human Resources and Social Security Bureau
My mother has been diagnosed with a myeloma, and the condition is severe. Can I withdraw my personal provident fund for treatment?	Hangzhou Housing Provident Fund Management Center
According to the 2022 Hangzhou Middle School Entrance Examination scientific answers released by the Hangzhou Education Bureau, The answer to question 22 (1) of the 2022 Hangzhou Junior High School Academic Proficiency Test is "coronary heart disease. However, according to the description in the question stem," if you consume too much sugar and fat every day and lack exercise, it is easy to cause…	Hangzhou Education Bureau
The caller reported that they registered as an orthopedic expert at the Chaohui Campus of Zhejiang Provincial People's Hospital last Saturday. The doctor ordered a CT and MRI scan, but it was not possible to do it on the same day, so it was only done today. But I feel it's unreasonable to have to pay the registration fee again today. I am now consulting with the relevant functional departments to…	Zhejiang Provincial People's Hospital
At present, construction is being carried out in multiple areas of the city center, and the original sidewalks are constantly being adjusted. However, there are significant safety hazards in the installation of temporary sidewalks on some transportation arteries, such as at Exit B of West Lake Cultural Square, where there is a high flow of people, mixed traffic of people and vehicles, and two-way…	Hangzhou Metro Group Co., Ltd
At present, there are only two exits, B and D, at Xixing Station on Line 1, both located on the north side of Bin'an Road. There is no exit on the south side. Residents of various communities south of Bin'an Road need to cross the road when taking the subway, and there are two traffic lights. During peak hours, there are many people, and there are often electric vehicles and pedestrians coming to…	Hangzhou Metro Group Co., Ltd
I, *** whose ID card number is 3 * * * 7, and mobile phone number is 152 * * * 1594, the reason is that my wife paid Hangzhou social security for the first time when she first started work last ***, and the due date for delivery at the beginning of *** this year. Why does the maternity allowance have to be paid after 12 months (not counted as supplementary payment)? Isn't the country encouraging …	Hangzhou Medical Security Bureau
Government Affairs Network: The user called to report health issues in Hangzhou. Clicking on the appointment registration button and selecting a hospital prompted an abnormal service call. Please try again later and verify and handle the issue. Personnel information: 3 * * * 5	Hangzhou Municipal Health Commission
Can I directly withdraw the full amount of housing provident fund online when purchasing self occupied housing?	Hangzhou Housing Provident Fund Management Center
The caller complained about the psychological rehabilitation and laboratory departments of Zhejiang Provincial Traditional Chinese Medicine Hospital (Xixi District) in Yuhang District. Complaint about the unqualified professional skills of the laboratory nurse, and the attitude of the mental rehabilitation doctor *** is bad. She demands an apology from the hospital and requests the relevant depar…	Hangzhou Municipal Health Commission
A Taobao lawyer has submitted illegal evidence and false testimony in court, falsely accusing a legitimate business owner of having a detailed address in *** Street, *** District, *** City	Shangcheng District Judicial Bureau
Epidemic (Isolation and Control) # The caller suggests that the relevant departments in Hangzhou should be precise when formulating areas with medium to high risk in Shanghai, and that the epidemic community is not a town. Please verify and handle the situation with the relevant departments.	Hangzhou Municipal Health Commission
Is it legal to hitchhike on the Dida platform for commuting to and from work? Will insurance companies compensate for accidents, especially major ones.	Hangzhou Transportation Bureau
Leader: Hello! I started working in 1987 and paid social security in 1995. I reached retirement age on ***21st this year. Before 1995, the contract worker did not calculate the equivalent payment period for me. The Hangzhou Social Security Bureau said that I paid social security for the 84 year contract worker in Hangzhou, but I did not pay it. I used to work at a fur factory in Wuhu, Anhui, and …	Hangzhou Social Insurance Management Service Bureau
Hello, I would like to know how to change the bound phone number. I used my phone number to apply for a lottery for my father before, but now I also need a lottery myself. However, the system keeps reminding me that the phone number is duplicate, and I cannot find a place to change it in the system. Could you please help me resolve this issue? Thank you	Hangzhou Transportation Bureau
It has been over three months since the transfer of social security from the city level paid by the previous unit to the provincial level paid by the current unit has not been successful	Hangzhou Social Insurance Management Service Bureau
Epidemic (quarantine control) # The caller is in Shenzhen, helping his girlfriend (phone number ***) report that her phone is running out of battery soon. My girlfriend returned to Hangzhou from a low-risk area in Shenzhen to study at Zhejiang University's Zijingang Campus, but the school did not allow her to enter. The school replied that returning to Hangzhou from outside the province with low …	Zhejiang University
Can small electric tricycles be used on the road? Due to the need to pick up and drop off children at home, the elderly are not very good at riding two wheeled electric vehicles and would like to purchase a small three wheeled electric vehicle. Can they take it on the road	Traffic Police Bureau of Hangzhou Public Security Bureau
What should be done if the unit is relocated but the registration authority has not changed, and the application for file reception at the original registration authority is rejected? Residential address: 159 * * * 0177	Binjiang District Human Resources and Social Security Bureau
What should be done if the unit is relocated but the registration authority has not changed, and the application for file reception at the original registration authority is rejected? ***	Traffic Police Bureau of Hangzhou Public Security Bureau
1. *** I ask when I should apply for a labor capacity appraisal.	Hangzhou Social Insurance Management Service Bureau
Epidemic (Three Code Change Rules) # The caller opened the Hangzhou Health Code as a yellow code. After the system checked the reason for the code assignment, the industry regulatory department determined that it was a key industry employee who did not undergo nucleic acid testing on time. They stated that being listed as a medical staff during their internship at Shengzhou Traditional Chinese Me…	Hangzhou Data Resources Bureau
The upper and lower limits of the current social security payment base are determined based on the provincial average salary of 60% -300% in the previous year. Since the implementation of the social security system for 30 years, China's economy has grown rapidly, and the income of residents has correspondingly increased. However, since the beginning of this year, Zhejiang has been severely impact…	Hangzhou Social Insurance Management Service Bureau
The caller reported that they are a villager from Xi'an Temple Village, Pingyao Town, Yuhang District, Hangzhou City. The nearby Hangchang Expressway is noisy and cannot sleep at night. The caller requests that the relevant department install isolation glass and verify and handle the situation.	Hangzhou Transportation Bureau
Government website: Zheli Office # User called and reported that they entered Healthy Hangzhou through the Zheli Office app. When selecting a medical examination appointment for enterprise retirees, the prompt was: login failed. After confirmation, click on the physical examination appointment prompt: Login to the current account has failed. Please verify and handle.	Hangzhou Municipal Health Commission
The caller reported that they had a package sent from Germany to Hangzhou via express delivery (tracking number: 507 * * * 01892 to Xiaoshan Everbright Bank) that had arrived at the BHL (Sino foreign Transport Dunhao) Hangzhou station on ***20th. They received a notice from the relevant departments in Hangzhou, informing them that it would take more than 30 days for the package to be delivered. T…	Hangzhou Postal Administration Bureau
Hangzhou Municipal Health Commission: The user called to report that Alipay entered Healthy Hangzhou, and clicked on the enterprise retirees to make an appointment for physical examination. The page prompted login failure, please verify and handle	Hangzhou Municipal Health Commission
Why hasn't the remote medical treatment process for production outside Zhejiang Province been processed yet? It's been almost half a month now, and no one has called me to say where the problem is and how long will it take?	Hangzhou Medical Security Bureau
How can a 2-year-old baby authenticate as a Zhejiang government website user? Currently, there is not enough authentication registration, so they cannot register for activity centers or other activities	Zhejiang Government Service Network
Government affairs website: Epidemic situation (three code change rule) # When users reported that they used Alipay to apply for Hangzhou health code for their children, the system prompted "the ID number of the agent failed to pass the verification", please help to deal with it. Personnel information: Name: *** Shunjun, ID card: ***5; Child's name: *** Yuqi, ID card: ***8	Hangzhou Data Resources Bureau
(Urgent) Epidemic (Consultation on Three Code Change Rules) # The caller reported that they purchased cold medicine on the Meituan platform on the afternoon of *** 20th. After checking the Hangzhou health code, it showed a yellow code, and the system checked the city level assigned code. Currently, the person is in Jiangsu, and has undergone nucleic acid testing in Suzhou, Jiangsu. The report sho…	Hangzhou Municipal Administration for Market Regulation
(Urgent) Epidemic (Three Code Change Rules) # The caller reported that on the afternoon of *** 22, 2022, the health code in Hangzhou suddenly turned yellow, and all nucleic acid test reports were negative. They have not left Hangzhou recently. According to the system query, the health code of the caller in Hangzhou is yellow, and the reason is: "City level assigned code". The caller hopes that th…	Hangzhou Data Resources Bureau
Extraction type cotton soft wipes/extraction type facial cleansers/extraction type facial cleansers/extraction type tissues/, etc. Measure and package the goods, label and promote whether each package has 80 samples but only 78 samples, and the size length scale is 20 centimeters, but only 19 samples. Is it a qualified product that does not violate relevant measurement standards. Is it a qualifie…	Hangzhou Municipal Administration for Market Regulation
Government website: Zheli Office # User called to report that Zheli Office is healthy in Hangzhou and has selected to make an appointment for medical examination for enterprise retirees. Login failed, please verify and handle. Personnel information: Xu Xiaoying ***-****-****	Hangzhou Municipal Health Commission
1、 Individuals can view records of scanned places, facilitating accurate traceability and recall when being questioned. 2、 When encountering abnormal code changes, individuals can check the specific reason for the code change and the relevant department or unit to which the code is attached. Facilitate personal appeals or cooperate with relevant epidemic prevention measures. Only suggestions for …	Hangzhou Data Resources Bureau
How to modify the phone number bound to Zhejiang Construction SMS service in order to receive messages in a timely manner due to inconsistency between the SMS service for mortgage reminders and the reserved phone number for housing provident fund	Hangzhou Housing Provident Fund Management Center
Epidemic situation (consultation on three code change rules) # The caller reported that Alipay opened the health code in Zhejiang Province and presented a yellow code. After inquiring about the place where the code was issued in Hangzhou, the industry competent department determined that the yellow code was caused by employees in key industries who failed to conduct nucleic acid testing on time. …	Hangzhou Data Resources Bureau
The property fee standard for Rongxin Vanke Xiuyin Cuiyuan in Xiangfu Street, Gongshu District during the initial delivery period is 4.5 yuan/square meter/month. According to the Notice of Hangzhou City on Adjusting the Property Service Fee Standards for Ordinary Housing in the Early Stage of Hangzhou City (Hangjiafu [2017] No. 14), the maximum property service fee standard is 2.2 yuan/square met…	Hangzhou Development and Reform Commission
How to delete a bound family health code? Because a family member has passed away, I want to delete their detailed address: ***	Hangzhou Data Resources Bureau
The caller claimed to live in Shunfa Kangzhuang Community, Ningwei Street, Xiaoshan District, Hangzhou City, Zhejiang Province, which is very close to the Hangzhou Ningbo Expressway. Appeal: 1. I would like to know when the section of the Hangzhou Ningbo Expressway connecting to the New Pengbu Bridge will be opened. 2. I have consulted with relevant departments and learned that soundproofing pane…	Hangzhou Transportation Bureau
The caller resides in Qiannong Community, Ningwei Street, Xiaoshan District, Hangzhou City. The noise on the north side of the Hangzhou Ningbo Expressway is relatively high and no soundproof glass has been installed. The caller now requests that soundproof strips or glass be installed on this section of the road. Relevant departments are requested to verify and handle the situation.	Hangzhou Transportation Bureau
Can the out of town medical insurance card (from Benxi City, Liaoning Province) be used in hospitals in Hangzhou, Zhejiang Province? If possible, can all hospitals in Hangzhou use it? Or can several hospitals that need to be designated be used? Can pharmacies in Hangzhou use it	Hangzhou Medical Security Bureau
Malicious arrears of property fees. If the judgment number 1 is not adopted, the reason is that the standard can be uniformly defined in practice. What is this standard? Is there a clear notice explaining this definition standard?	Hangzhou Housing Security and Real Estate Management Bureau
I would like to ask if buying new energy and getting a green card is the last year of this year or the last year of next year? Is new energy exempt from purchase tax the last year of this year or next year? Is there a government subsidy for buying new energy vehicles? Residential address: ***	State Administration of Taxation Hangzhou Shangcheng District Taxation Bureau
The caller reported that he participated in the social worker professional level exam on *** 19th at Zhejiang University of Water Resources and Hydropower. The caller stated that he left his phone on the table after entering the exam room. Around 3:30 pm, the invigilator inspected the exam room and took away his phone, believing it to be a violation of discipline. The caller expressed that it was…	Hangzhou Talent Management Service Center
Epidemic (Derived from the Impact of the Epidemic) # The caller reported that they are a relative of a student and need to help graduates move out of the dormitory. They hold a green code and have a negative nucleic acid test report within 24 hours. The security guard at the entrance of Zhejiang University of Science and Technology does not allow them to enter. They have called to complain that t…	Zhejiang University of Science and Technology
After submitting the registration for the unit housing provident fund deposit, there is an error message indicating that the submitted application is inconsistent with the information of the provident fund agent registered with the industrial and commercial authorities. How can this be resolved?	Hangzhou Housing Provident Fund Management Center
Can I still issue a replacement certificate for the lost Human Resources Level 3 certificate that was taken on ***20th, 2013	Hangzhou Municipal Bureau of Human Resources and Social Security
Last year in 2021, public school summer daycare classes were arranged, which solved the problem of summer daycare for elementary school students. This year is about to enter summer vacation, but there is still no news of public school summer daycare classes. We hope to receive a reply and also hope to start classes as soon as possible.	Hangzhou Education Bureau
Can I print my social security certificate online? At present, I can only submit for 48 months personally. How do I need to handle it now to see the detailed address of my residence over the years: ***	Binjiang District Human Resources and Social Security Bureau
Hello, the portion of the housing provident fund loan has not been fully repaid. How can I proactively repay it???	Hangzhou Housing Provident Fund Management Center
As an ordinary citizen who settled in Hangzhou in 2007, my car lottery is currently 96 times. If we add the previous ladder lottery more than 100 times, even if we are unlucky and fail a hundred times, can we only accept our fate? Since you have come up with some policies that tilt against long-term instability, can people who have been in the same category 48 times and those who have been in the…	Hangzhou Transportation Bureau
The old citizen card has been reported lost, but the money on the new card has not been credited. Do you still need to activate the new card and how will the money be credited	Hangzhou Financial Group, Zhejiang Province
What is the average monthly salary of employees in all social units in Hangzhou in 2020? Call 12333 and say it's not open now? In 2019, the average monthly salary of employees in all social units in Hangzhou was three times that of 20502 yuan. Please inform us of the average monthly salary of employees in all social units in Hangzhou in 2020. Thank you.	Hangzhou Municipal Bureau of Statistics
A 2-year-old child seeking medical attention due to animal scratches is required to receive regular rabies vaccinations at a doctor's expense; But doctors do not adopt a one-time registration fee and collect medication by the date, but require each new registration to prescribe medication; Causing patients to spend more money and wasting time. If this is because doctors need to observe and commun…	Hangzhou Honghui Hospital
The subsidy for public rental housing has been approved. However, due to a change of house and no rental registration, the subsidy was not issued. Can the subsidy continue to be issued after the re rental registration? If possible, where do we need to update	Hangzhou Housing Security and Real Estate Management Bureau
How can those who hold a blood donation honor certificate make an online appointment for registration be exempted?	Hangzhou Municipal Health Commission
I work in Hangzhou, which is within 7 years of my undergraduate graduation. Last year, my income just exceeded 72000 yuan. My parents are not in Hangzhou. Last year, the per capita annual income of the family did not exceed 68666 yuan. Can I apply for subsidies for public rental housing? If possible, should parents be included in the application as co applicants?	Hangzhou Housing Security and Real Estate Management Bureau
Social security is fine, temporary residence permit is fine, why not pass? So I want to ask why the Vehicle Management Office of the Public Security Bureau did not pass?	Hangzhou Transportation Bureau
Where can I download the application form for renewal of public rental housing? Zheli Office prompted to download from Zhujian Network, but could not find the "Renewal Application Form". Can only search on Baidu and download for a fee. What's going on here? Are you cooperating with Baidu?	Hangzhou Housing Security and Real Estate Management Bureau
The medical insurance submitted on the 6th of this month in our province has been transferred to the 20th and is still pending processing. This efficiency is too low, right? Maybe when will it be better? My medical insurance from other provinces has already been processed a long time ago	Shaoxing Medical Security Bureau Keqiao Branch
I gave birth in *** 2021 and paid social security in *** 2021. I have been continuously paying social security before and after. When I was pregnant, I consulted the policy at that time and could apply for maternity allowance after paying the full amount for 12 months. However, now I am saying that I need to follow the latest policy, and my situation does not meet the criteria for application; Th…	Binjiang District Human Resources and Social Security Bureau
The caller claimed that at around 9:30 am on *** 20th, he was driving a ***1HA6 car through the Hangzhou Jinqu Expressway and then turned to the Ring Expressway towards Qiandao Lake 10 meters away. There was a large obstacle on the road (a chain and iron pole of a spare tire) that caused his tire to be scrapped. He called the highway police to report the incident and called for a trailer to pay 3…	Hangzhou Transportation Bureau
The caller reported that his father, Yu Songgen, received a call from Dr. Zhang Bicheng from the Chemotherapy Department of Zhejiang Second Hospital with phone number *** at 10:45 am on *** 17th. During the call, he informed his father that Yu Songgen would be hospitalized at Zhejiang Second Hospital. The caller reported that his father arrived at the Second Affiliated Hospital of Zhejiang Univer…	The Second Affiliated Hospital of Zhejiang University School of Medicine
I signed a labor agreement with Hangzhou Tongwei Network Technology Co., Ltd. on *** 25, 2022, working at Jinxiu International Building in Binjiang District and Tuxun Technology Building in Yuhang District. I resigned on ***31st and only paid around 50% of my salary on *** 10th. He also said that he was allowed by laws and regulations. The person in charge of the company avoided talking to the po…	Yuhang District Human Resources and Social Security Bureau
At present, there is a call to relax the regulation of new houses. The real estate market in Hangzhou has just transitioned from an overheated state last year to a normal state this year. The main reason for the sluggish transactions of second-hand houses in the first few months is not due to insufficient demand in the real estate market, but because the vast majority of second-hand house landlor…	Hangzhou Housing Security and Real Estate Management Bureau
My current office location is in Qianjiang New City. To apply for an ID card, I can only go to the Linping District Public Security Bureau, which is a long distance and takes an hour and a half one-way. I suggest adding a location for employees from other provinces to apply for their ID cards in Hangzhou.	Hangzhou Public Security Bureau
When will the status of pension insurance in social security show as received in ***2022	Binjiang District Human Resources and Social Security Bureau
The caller reported that their mother had a car accident before and needed to be hospitalized for treatment. However, due to her own responsibilities, she was unable to use medical insurance during hospitalization. After her mother was discharged from the hospital, she submitted the relevant documents to the Hangzhou Medical Insurance Office located on Xihu Avenue in early ***to request reimburse…	Hangzhou Medical Security Bureau
Where can I check the electronic version of the social security transfer certificate that has already been processed on the Zheli Office app? Residential address: Qixing International City, Hai'an City, Jiangsu Province	Binjiang District Human Resources and Social Security Bureau
When taking the subway, not only do you need to show your health code and travel code, but you also need to scan your venue code. Firstly, is it necessary. The "Health Code" page displays "Green Code: With this code, you can travel within Zhejiang Province." What is this notification? Informed to whom? Secondly, can the government integrate data? The front-end only scans one code and distributes …	Hangzhou Metro Group Co., Ltd
How often can the provident fund be withdrawn. I remember last year, we could only extract once a year. Today, I read the news that the extraction technology has been upgraded and the Hangzhou area can extract 1500 yuan per month. Is it now possible to withdraw once a month?	Hangzhou Housing Provident Fund Management Center
At the end of May, I used Deppon Express to send items, resulting in the loss of jade and mobile phones. After complaining to Deppon Express, they shirked their responsibility and I complained to the Hangzhou Postal Department. However, they did not resolve my issue after accepting the complaint! Still ending my case without permission, resulting in a month of no response	Hangzhou Transportation Bureau
I, Fang Xiuwen, a member of the Democratic League, went to my former employer ***bo Medical and Health Center Co., Ltd. to handle affairs around 3pm on *** 21, 2022. On the ninth floor of the Hai Company, I was strangled by the legal representative and chairman of the company, Feng Ruzhang, four times in the neck, twice in the chest, and twice pushed to the ground. I have never dealt with it befo…	Gongshu District Public Security Bureau
***I ask why I didn't participate in the lottery in ***? The driver's license has been replaced with a new one before the lottery.	Hangzhou Transportation Bureau
The conditions for obtaining a residence permit are too strict and unfriendly to the floating population. Residential address: ***	Hangzhou Public Security Bureau
I forgot to bring my social security card today. Why can't I get my electronic social security card out? Residential address: ***	Hangzhou Medical Security Bureau
I joined Nanhu Prison in Anji County as an auxiliary police officer in ***. As it was outsourced, I was actually from Hangzhou. At the time of joining, I did not inform anyone about the collection of work clothes, nor did I mention in the contract that I was not allowed to wear clothes or work. At that time, all the clothes I received in autumn were old and tattered. As for summer clothes, I dare…	Hangzhou Municipal Bureau of Human Resources and Social Security
How to bind family contacts for ticket processing in Zhejiang, log in to my account, manage, and cannot add family contacts below	Zhejiang Provincial Department of Finance
This year, the funds in the medical insurance account cannot be transferred and show a negative number, which has been unable to be used normally	Binjiang District Human Resources and Social Security Bureau
The caller complained that they forgot to bring their ID card during the social work professional level exam at the Jiangnan Specialized College exam site (Minmoral Education Road, Binjiang District, Hangzhou) on *** 19th. At 8:40, they consulted the staff at the school gate and learned that they had to go to the police station to print their ID card before entering. They also stated that there w…	Hangzhou Talent Management Service Center
Leaders of relevant departments in the city: Hello! A public bicycle station located near the Baziqiao Bus Station on Tianmushan Road, in front of the Provincial Telecommunications Long Distance Transmission Bureau, was demolished due to the construction of a tunnel. The tunnel is about to open, and the pavement of the sidewalk is being paved with stones, which is pleasing. However, after observi…	Hangzhou Urban Management Bureau
Hello, where can I find the detailed address of my residence after obtaining my residence permit? Address: ***	Hangzhou Public Security Bureau
I can't withdraw my provident fund because I haven't paid for three consecutive months. I really don't have money anymore and urgently need money to make ends meet	Hangzhou Housing Provident Fund Management Center
The provident fund was stopped around 5.20, but Alipay kept withholding provident fund on 5.20 and 6.20	Hangzhou Housing Provident Fund Management Center
The caller reported that the work-related injury level assessment was originally scheduled for *** 26th, but due to the epidemic situation, the notice was postponed. Appeal: Please inform the relevant department of the specific time for conducting work-related injury level appraisal in Zhejiang Province, and request the relevant department to verify and handle it.	Hangzhou Social Insurance Management Service Bureau
How to operate a small passenger car that needs to use this indicator after shaking to the number? Why is there no specific process explanation for the operation	Hangzhou Transportation Bureau
Can medical expenses be reimbursed or not? The invoice has been sent and it is said that the matter has been completed, but can it be reimbursed or not. Residential address: ***	Binjiang District Human Resources and Social Security Bureau
After taking subject one, I became scared after watching a car accident video, so I don't want to learn how to drive anymore. Can I get a refund for the fee?	Hangzhou Transportation Bureau
The caller reported that there is a toll issue with the Hangzhou Huizhou Expressway. Leaving the expressway on and off the Qingshanhu Expressway is toll free, and when exiting the expressway from the Qingshanhu Expressway to the Yuhang Expressway intersection, there is a toll. The caller wants to inquire about why leaving at Qingshanhu is toll free and returning to the Yuhang toll station from Qi…	Hangzhou Transportation Bureau
Firstly, the public bicycles at the Jiuli Gate of the Zhijiang River have been unavailable for rent since 7:30 am, making it inconvenient for buses and subways, and bicycles cannot be rented. Secondly, although 4b is slow, at least you can go to Hupao and transfer to 194. One transfer is enough. Now cancel 4b and transfer to a 4-way car at Jiuxi. It is extremely inconvenient to transfer to Hupao …	Hangzhou Transportation Bureau
I have successfully associated my electronic medical insurance card with the hospital, but when the doctor swipes my identity information, it shows that I am self paying	Zhejiang Provincial Medical Security Bureau
The caller inquired whether the Zhejiang Price Service 2004 · 159 document and Zhejiang Price Service 2009 · 66 document are still in effect, whether there is a government guidance price in Zhejiang Province that involves the service fee standards of tax law firms, and whether there is a separate government guidance price in Hangzhou. Please provide answers from relevant departments.	Hangzhou Development and Reform Commission
(Suggested) Hangzhou City leaders and leaders of the Ministry of Human Resources and Social Security: Hello! According to the "Labor Protection Measures for Female Employees in Zhejiang Province" (Order No. 355 of the People's Government of Zhejiang Province), it is explicitly required that female employees enjoy maternity allowances. Before the relocation of the social security system in Hangzho…	Hangzhou Medical Security Bureau
Currently, there have been no local or imported cases in Hangzhou for a month. Is it necessary for society to maintain a 72 hour normalization. The unit needs to organize its own employee training on sampling operations, and the required number of personnel is large, whether it is labor-intensive or financial.	Hangzhou Municipal Health Commission
The caller reported that they gave birth to a child at the Obstetrics and Gynecology Hospital affiliated with Zhejiang University School of Medicine at around 5:00 pm on *** 1st (New Year's Day), and later hired caregivers from iBao for a total of 5 days, with a total nursing fee of 2240 yuan. Due to improper nursing care by the caregivers, they are now demanding compensation from iBao. Please ve…	Zhejiang University School of Medicine Affiliated Obstetrics and Gynecology Hospital
The contact number for the configuration indicators of the small bus is 0571 * * * 0001, but we have been unable to reach them. We suspect that it is a fake number placed on the official website!	Hangzhou Transportation Bureau
I have already applied for the new energy license quota, and the deadline is until *** 2022. If I still haven't applied by the deadline, can I reapply next year? Due to special reasons, I ***not be able to come and apply again until early next year.	Hangzhou Transportation Bureau
Your housing provident fund loan has been overdue, please repay it as soon as possible to avoid affecting your personal credit. Please ignore if repayment has already been made. If it is affected by the epidemic, it can apply for no overdue treatment before *** 31, 2022, and log on Zhejiang Government Affairs Service Network to handle it. See the WeChat official account of "Hangzhou provident fun…	Hangzhou Housing Provident Fund Management Center
The government should disclose the privacy policy and privacy protection strategy of health codes, including but not limited to the following explanations: 1. What data is collected by health codes from users? 2. According to what rules are health codes assigned, which institutions have the right to assign codes? 3. How is health code data protected, which institutions have the right to access it…	Hangzhou Data Resources Bureau
I hope the municipal government will take the lead in establishing an obesity office to evaluate the consequences of obesity, its harmfulness, how to control obesity, mobilize all staff, and do this well, benefiting the country and the people, all of which are benefits.	Hangzhou Municipal Health Commission
Caller feedback: On *** 5, 2022, he/she took subway line 5 to reach the Datiguan subway station in Wenhui Street, Gongshu District. At the manual ticket window of Datiguan, he/she saw a military discount and could exchange for a free subway ticket with his/her military ID card. He is a transferred soldier, and the subway staff informed him that he needs to consult specific information before repl…	Hangzhou Metro Group Co., Ltd
The phone number for Hangzhou housing provident fund has been unanswered, and I would like to inquire about the issue of remote loans. I paid for my housing provident fund in Huzhou, bought a house in Hangzhou, and when I issued a proof of loan from another city, I issued a proof of housing provident fund from Hangzhou to the provincial government. As a result, the bank has been indicating that t…	Hangzhou Housing Provident Fund Management Center
*** used to work as an assistant police officer in Shenzhen Huangbeiling Police Station to collect money for prostitution and serve as a eyeliner for others! Discovered and resigned, later fired! He also likes to cheat girls and women out of their money, force his girlfriend to prostitution and earn money to support him, pay him off car loans and online loans, and even like to hit people after dr…	Hangzhou Public Security Bureau
***regional license plate. Unable to leave the city. Encountered travel restrictions. The system does not allow the use of urgent messaging. Call 122 and let me know at 6:30. I waited for two hours. It ends at 6:30. Still being photographed.***	Traffic Police Bureau of Hangzhou Public Security Bureau
My mother is 70 years old and suffered a leg fracture last year. Due to a comminuted fracture in the knee and force issues, she is unable to move around. It is not convenient to ride a two wheeled electric bike, but it should not have reached the level of disability. Therefore, I would like to inquire if it is possible to ride a three wheeled electric bike or an old age walking bike in Hangzhou? …	Traffic Police Bureau of Hangzhou Public Security Bureau
Epidemic (Derived from the Impact of the Epidemic) # The caller reported that *** 19th is the day of the national social work exam, but entering the exam venue in Hangzhou requires 48 hours of nucleic acid testing, and thousands of people enter the exam venue for testing. The inspectors only checked a few people's nucleic acid tests. I am currently calling to inquire who established this policy. …	Hangzhou Talent Management Service Center
The relationship between the applicant for housing provident fund withdrawal and the buyer is unclear. Please go to the counter for processing. What does this mean and how should we handle it? Payment by Hangzhou Railway Provident Fund Center	Hangzhou Housing Provident Fund Management Center
Where to handle the transfer of small passenger cars outside of this city, what materials are required, and how to follow the process	Traffic Police Bureau of Hangzhou Public Security Bureau
At present, a household registration in another city requires four years of continuous social security in order to lottery to buy a new house. However, many people have paid social security in Hangzhou for many years, and have basically changed their work units, resulting in no eligibility to purchase a house and unable to settle down. Can the eligibility for purchasing a house be optimized to al…	Hangzhou Housing Security and Real Estate Management Bureau
Hello, my personnel file is in the Hangzhou Talent Market (for the purpose of settling down). My current unit needs to retrieve the original party organization file to Shanghai. Consultation on how to separately retrieve party organization files while keeping personnel files in Hangzhou (currently registered as a collective household)	Hangzhou Talent Management Service Center
***I ask: After obtaining the ***configuration indicators, it is necessary to change the original regional license plate to ***license plate. In order to save various administrative and personal costs for the government, can the regional license plate be included in the ***license plate category in the motor vehicle management system while retaining the current number?	Traffic Police Bureau of Hangzhou Public Security Bureau
It is recommended that both public and private institutions in Hangzhou implement the policy of "long-term education", which is beneficial for reducing the burden on families with multiple children and encouraging childbirth. It is a good policy that benefits the country and the people. As the capital of Sichuan Province, Chengdu has received widespread praise from society since the implementatio…	Hangzhou Education Bureau
The caller complained about the abuse of power by the operator at Hangzhou 12345222. They wanted to complain about the inaction of the Hangzhou Market Supervision Administration. The 222 staff informed that according to the regulations of the municipal government regarding online issues, they were unable to accept the relevant complaints against the Hangzhou Market Supervision Administration. The…	Hangzhou Municipal Bureau of Letters and Visits
The caller reported that their workplace is in Hangzhou and they have paid for provincial-level social security and medical insurance. In the online form filled out by the Zhejiang Provincial Social Security and Medical Insurance Joint Office, except for the automatically filled information, they will not fill in anything else. The contact information in the online guide is always unreachable. Pl…	Zhejiang Provincial Medical Security Bureau
Can I apply for an incremental indicator after a one month interruption in social security payment.	Hangzhou Transportation Bureau
Epidemic (epidemic related) # The caller reported that they participated in the Senior Economist Vocational Qualification Examination at Zhejiang University of Water Resources and Hydropower (Qiantang Campus) on *** 18, 2022. The college staff intercepted multiple candidates from entering the venue on the grounds that they could not provide a 48 hour nucleic acid test certificate. However, the st…	Hangzhou Talent Management Service Center
Hello, I worked in Hangzhou in 2019 and now I am in Xi'an. Recently, I successfully transferred my pension insurance, so ***I ask if medical insurance can also be transferred?	Hangzhou Medical Security Bureau
The caller reported that at 10:00 am on ***6, 2022, at the epidemic prevention inspection point 300 meters in front of the Nanzhuangdou toll station on the Hangning Expressway, the tire was damaged and the tire pressure suddenly decreased. The side of the tire was damaged, and the entire tire was subsequently broken. This has been reported through Hangzhou and Yuhang 12345, and has also been repo…	Hangzhou Transportation Bureau
I ask how my medical insurance transfer (from Shenzhen to Hangzhou) is going? I received a text message earlier indicating that the social insurance relationship transfer from Shenzhen has been completed. The application submitted by this mini program in mid ***has not yet progressed. Residential address: ***	Binjiang District Human Resources and Social Security Bureau
I used to work in Shenzhen, but now I have been buying social security in Hangzhou for over a year. I want to transfer from Shenzhen to Hangzhou. How do I transfer them together	Binjiang District Human Resources and Social Security Bureau
Epidemic (derivative classes affected by the epidemic) # The caller reported that they went to Zhejiang University of Water Resources and Hydropower at 508 2nd Street, Xiasha Higher Education Park around 2:00 pm on *** 18th to take the Senior Economist Exam. The exam started at 2:30 pm, and the examination room required candidates to provide a negative nucleic acid test report within 48 hours to …	Hangzhou Talent Management Service Center
The caller reported that they visited the orthopedic outpatient department of Sandun Hospital in Zhejiang Province between 3:00 pm and 4:00 pm on *** 20th. The doctor issued a DR examination, and the report was issued at 4:54 pm. The caller went to the hospital to collect a report and seek medical treatment again. They were asked to register again, but they do not agree with this. They believe th…	Zhejiang Hospital
My insurance was paid by a company in another city, and my household registration is in Hangzhou. I want to transfer it back now, but there is no workplace in Hangzhou. How can I handle it personally	Binjiang District Human Resources and Social Security Bureau
The passenger transportation center is not user-friendly. After one minute, ticket refunds are mandatory, with a 50% handling fee deducted. There is no visa change service, which damages the civilized image of Hangzhou. For a passenger, only the impression of Hangzhou will be reduced	Hangzhou Changyun Transportation Group
Epidemic (Derived from the Impact of the Epidemic) # The caller is a ride hailing driver who reported that they need to enter the Hangzhou Xiaoshan Airport ride hailing parking lot on the evening of *** 15th. Airport staff stated that they need to present a 48 hour nucleic acid test, but the caller stated that it is unreasonable and believes that the nucleic acid test in Hangzhou is only 72 hours…	Hangzhou Xiaoshan International Airport Co., Ltd
Epidemic (derivative category affected by the epidemic) # The caller reported that they are a taxi driver at Hangzhou Xiaoshan International Airport. They stated that they were supposed to present a 72 hour nucleic acid test report to enter the taxi parking lot, but now they need to present a 48 hour nucleic acid test report to enter. The caller expressed that it is unreasonable and requested the…	Hangzhou Xiaoshan International Airport Co., Ltd
Epidemic (derivatives affected by the epidemic) # The caller reported that the airport taxi waiting area has changed from a 72 hour nucleic acid test certificate yesterday to a 48 hour nucleic acid test certificate today, but no relevant notice has been issued. Today, he was informed at the airport that a 48 hour nucleic acid test certificate is required to enter the taxi waiting area. He attempt…	Hangzhou Xiaoshan International Airport Co., Ltd
Hello, currently the only government agency qualified to conduct rabies virus neutralizing antibody testing nationwide that has been found is the Hangzhou Occupational Disease Prevention and Control Institute, which is under the supervision of the Hangzhou Health Commission. ***I ask: 1. Who approves the authority and qualifications of Hangzhou Occupational Disease Prevention and Control Institut…	Hangzhou Municipal Health Commission
The caller is a staff member from the fire control room, complaining 0571-114. It is located in Liangzhu Street, Yuhang District, Hangzhou City. A colleague (whose phone number was unknown at the time) called 0571-114 to transfer the car, but was unsuccessful. Afterwards, they contacted again, but the other party informed them that 114 was a public welfare service and did not have the authority t…	China Telecom Hangzhou Branch
On *** 19, 2022, the ***34886 vehicle drove from the Yuyao Moushan Interchange Expressway to the Airport Interchange. The Airport Interchange was in normal use, but was advised to leave when entering and exit at another expressway intersection, without informing the reason; Causing us to disembark from the airport highway and then take the airport highway to return home; The entire process was a …	Hangzhou Public Security Bureau
The caller reported that their child *** visited the Attention Deficit Disorder Outpatient Department of the Affiliated Children's Hospital of Zhejiang University School of Medicine (Binjiang Campus) on the afternoon of *** 1st. The on duty doctor prescribed Clonidine transdermal patches for their child and informed them to go to a designated pharmacy (the pharmacy is located next to the hospital…	Zhejiang University School of Medicine Affiliated Children's Hospital
The ventilation shaft was designated as a station in the first two years and will be the core of the cross skeleton of the Hangzhou Metro network when transferring to Line 18 in the future. The latest station map and station name solicitation for Line 19 have been implemented, and all station ancillary decoration construction has been synchronized or even advanced. The original plan was to comple…	Hangzhou Metro Group Co., Ltd
On *** 7th, I complained about the potholes at the left turn Jiangdun intersection of Yuhangtang Road, which caused my wheels to be scrapped. On the 10th, the subway company contacted me to admit that there was a problem with the road and notified the staff to follow up. It has been five working days since then and no one has contacted me, which is irresponsible	Hangzhou Metro Group Co., Ltd
I am a combination loan (municipal provident fund+commercial loan), with enough money in the provident fund and have processed monthly transfers. Repay the housing provident fund on the 20th and the commercial loan on the 27th. But on the 15th, I only received the repayment amount for the provident fund portion, and did not receive the repayment amount for the commercial loan portion?	Hangzhou Housing Provident Fund Management Center
How long has it been since Wenyi West Road was repaired. On *** 17th, during the peak working day, a two-way 6-lane road was directly closed off for construction on a 3-lane road, and it was the busiest peak in the morning. I knew exactly how much traffic pressure Wenyi West Road had on weekdays. What kind of mental disability is driving for more than 1 kilometer for an hour today. I would like t…	Hangzhou Urban Infrastructure Construction Management Center
Epidemic situation (three code change rule) # The caller reported that the health code yellow code was displayed when he entered his ID card number into the Zhejiang Provincial Museum for appointment. After checking the health code yellow code and Hangzhou code green code in Quzhou, Jiaxing and Huzhou, Zhejiang Province, he said that his health status was abnormal when he applied for the health c…	Zhejiang Provincial Bureau of Cultural Relics
Manual customer service My ID number number is 4 * * * 8 Can you check my number	Hangzhou Transportation Bureau
Epidemic (Three Code Change Rules) # The caller reported that when applying for the Hangzhou Health Code at Xiaoshan Airport, the yellow code was caused by a sudden interruption in the network, which delayed the flight from Hangzhou to Guizhou at 6am. The user has been informed that they can modify the information themselves tomorrow, but still needs to change back to the green code as soon as po…	Hangzhou Data Resources Bureau
(Urgent) The caller is a taxi driver who reported that the traffic flow restriction intersection of the expressway about 100 meters from Xiaoshan Airport to Jinhua direction was blocked, causing a delay in passenger time. Please verify and handle with relevant departments.	Hangzhou Public Security Bureau
When the Hangzhou provident fund was automatically deducted, my bank account was 200 yuan less, resulting in a 200 yuan less repayment of the provident fund this month. How can I make up for this 200 yuan now	Hangzhou Housing Provident Fund Management Center
The outpatient pricing of traditional Chinese and Western medicine hospitals in Zhejiang Province is unreasonable. Previously, it was 50 yuan for medical treatment and was not covered by medical insurance. Now, it has been adjusted by 150 yuan. ***I ask if the hospital's outpatient price adjustment needs to be reviewed. I can understand that Mr.*** and Mr. *** from the hospital have a national pr…	Hangzhou Honghui Hospital
How to handle hospitalization reimbursement without a designated bank on my bank card? I only have China Merchants Bank, and the rest are not handled in Zhejiang	Binjiang District Human Resources and Social Security Bureau
I sent an electric toothbrush (valued at 145 yuan) with quality issues to Qiantang District, Hangzhou City, Zhejiang Province via YT222 * * *** express delivery on *** 3, 2022. The seller signed for it on *** 7, 2022. On *** 8, 2022, I learned from the seller that the package was damaged and the items inside were lost. I contacted YTO customer service at 8:30 am on *** 9, 2022, and the customer s…	Hangzhou Postal Administration Bureau
The caller is inquiring about the registration process and methods for the college entrance examination in the name of a social candidate. Please provide answers from relevant departments.	Zhejiang Provincial Education Examination Institute
The caller reported that Ningbo City has introduced QR codes for both those with and without a certificate of honor for voluntary blood donation, allowing them to enjoy related benefits, such as free bus rides and access to relevant scenic spots with the code. However, Hangzhou has not yet implemented this policy. The caller suggested to the Zhejiang Provincial Blood Center that relevant departme…	Zhejiang Provincial Blood Center
The caller reported that they purchased the Yukimoto Pearl Necklace from Japan, valued at 225500 Japanese yen, which was sent to Hangzhou via EMS (tracking number: 127 * * * 94952103). It arrived at the Tianjin mail transfer point on *** 2nd and arrived at the Hangzhou parcel workshop at 12:00 am on *** 5th. As her sister's package had already arrived in Hangzhou, but her package had not been del…	Hangzhou Postal Administration Bureau
How much does it cost to send EMS within the province? What I just applied for is a replacement citizen card, and it takes 23 to mail it home? I'm a little confused about why it's so expensive? Residential address: ***	Hangzhou Postal Administration Bureau
Epidemic situation (three code change rule) # The caller reported that his Alipay health code in Hangzhou was yellow. The user said that he went to Bao'an District and Longhua District of Shenzhen on *** 8 and 9, and that he was in Alipay for the rest of the time. The user also said that his colleague's health code was green after online complaints from Alipay. Now it is urgent to turn back the g…	Hangzhou Data Resources Bureau
The caller helped his mother *** (80 years old, retired from ***F University) inquire about how to replace her medical insurance card with a new one in Zhejiang Province, and whether it is possible to arrange express delivery to Building 10, North District, ***, Jinbei Street, Lin'an District, Zhejiang Province. Please verify and handle with relevant departments.	Zhejiang Provincial Department of Human Resources and Social Security
I processed the transfer and continuation of medical insurance from Hangzhou to Beijing through the Zheli Office app, but I couldn't find the transfer location in Hangzhou, Zhejiang in the program. Where can I find the information shown in the screenshot in the attachment?	Hangzhou Medical Security Bureau
On the 20th, the provident fund loan was overdue for a day and I forgot to deposit money in my card. When I saw that the deduction was insufficient, I immediately deposited the money into the provident fund management center. The manual service was unable to enter the loan. I don't want to have any problems with this credit report. Can you please answer this	Hangzhou Housing Provident Fund Management Center
The caller reported that they entered my information through the Zheli Office APP to correct their graduation information in the learning and education section. They uploaded the information from the Xuexin Network to the correction column, prompting them to clarify the name of the graduation institution. Graduates from outside Zhejiang Province cannot be queried (Chongqing University). They do n…	Zhejiang Provincial Department of Education
Previously, the company accused me of threatening employees and getting fired on the 3rd, so I went to work for the company (Xiangchun). The truth is that I apologized to the employees and the person in charge at noon and evening on the same day of the threat. On the 17th, the company reported this incident and I also acknowledged it, and wrote a guarantee letter. But I guarantee that the company…	Hangzhou Housing Provident Fund Management Center
Need to change the address of the residence permit. The child is studying in Linping and has not been able to change successfully. Residential address: ***	Hangzhou Public Security Bureau
The caller complained about the operator of Hangzhou 12345 (employee number: 368), and consulted with the staff of Hangzhou 12345. On *** 21, the staff of Gongshu District Tianshui Police Station came to warn them without reason. At that time, the staff of Hangzhou 12345 replied that the police station had the right to warn them, indicating that the staff had a bad attitude and requested relevant…	Hangzhou Municipal Bureau of Letters and Visits
Firstly, social security has been transferred, but medical insurance has not been transferred together. Secondly, when making a hotline call, the human service is always unreachable. Thirdly, to connect with human services, the phone number provided is still busy as no one answered the call. Fourthly, I didn't know that the municipal services in Hangzhou turned out to be so poor	Qiantang District Human Resources and Social Security Bureau
The caller reported that around 19:00-20:00 on *** 21st, they dialed Hangzhou 12345 to report five issues: (1) State Council Document No. 279, Document Title: Regulations on Quality Management of Construction Projects. 2. Ministry of Construction Document No. 88, Document Title: Measures for the Administration of Sales of Commercial Housing. 3. Ministry of Construction Document No. 102, 1998, Doc…	Hangzhou Municipal Bureau of Letters and Visits
(Urgent) Epidemic (Three Code Change Rules) # The caller reported that their Hangzhou Health Code suddenly turned yellow on *** 21st. According to the system query, the health code of the caller in Hangzhou is yellow, and the reason is that they have hit the provincial key population (including close contacts) [provincial data bureau interface]. The nucleic acid test results are all negative. The…	Zhejiang Government Service Network
The caller reported that they filled out the annual report of technology-based small and medium-sized enterprises in Zhejiang Province on the official website of Zhejiang Science and Technology Brain. Originally, it was approved, but due to an operational error, they clicked on the re audit button, which resulted in the review not being approved and the data being unable to be modified. Appeal: W…	Zhejiang Provincial Department of Science and Technology
I complained in 2021 that Jianqiao Third Kindergarten in Jianggan District, Hangzhou City did not pay the housing provident fund as required. Currently, it has been a year and a half, and I have appealed to the court from the housing provident fund center and waited for three months without any results. The housing provident fund center did not provide any feedback after submitting it to the cour…	Hangzhou Housing Provident Fund Management Center
How to handle the salary declaration for the previous year under medical insurance? How to handle the salary declaration for the previous year under medical insurance?	Hangzhou Medical Security Bureau
(Urgent) Epidemic situation (nucleic acid detection) # The caller said that when he was in Hangzhou for nucleic acid detection, the Hangzhou health code was not displayed by his name after scanning. The reply from Alipay customer service was to ask the relevant departments to resynchronize the data. The caller hoped that the relevant departments could verify the situation and help him to modify t…	Hangzhou Data Resources Bureau
Hello, I noticed that there is a preferential policy in the temple annual ticket purchase interface of the Citizen Card app. Those who receive the certificate of voluntary blood donation and dedication are free of admission. Is this certificate a Zhejiang three free card, or are certificates obtained in other provinces and cities across the country all free of admission?	Hangzhou Ethnic and Religious Affairs Bureau
Why can't I jump to the query page from Alipay - medical insurance - Zheli Office (balance query) now. I can't even check. It's very inconvenient for us. I hope to make timely improvements.	Hangzhou Medical Security Bureau
Epidemic (Three Code Change Rules) # The caller reported that the phone number linked to their Hangzhou Health Code is ***. They are now calling to request that the phone number linked to their Hangzhou Health Code be changed to ***. Please verify and handle the situation with the relevant department.	Hangzhou Data Resources Bureau
How to search for medical insurance participation information from 2010 to 2013 and print vouchers. Enterprise pension insurance can be queried and printed. But medical insurance cannot detect it.	Hangzhou Medical Security Bureau
Dear leader: Hello! In the past decade or so, the Xianlin South Area of Yuhang in Hangzhou has sold a large amount of residential land for the development of new cities such as Qianjiang New City, Linping New City, Future Science and Technology City, and Dajiangdong, contributing a lot of land finance to the construction of Hangzhou and the first, second, and third phases of the subway. Previousl…	Hangzhou Development and Reform Commission
Transfer to Yuhang 12345 and inquire with the public about Tan Xiaoxia (ID 3***0, mobile phone 188***4593, residing in Liangzhu Street, Yuhang District). Her health code has changed from green to yellow in the morning. Please inquire about the reason. According to the system query, the yellow code in Hangzhou is assigned at the city level. Please verify and handle with relevant departments.	Hangzhou Data Resources Bureau
The caller reported that they took a taxi at Xiaoshan Airport and waited for a long time at the airport expressway. The fare meter on the taxi also changed from 13 yuan to 38 yuan. They hope that the expressway at Xiaoshan Airport will open several unopened channels. Please verify and handle with relevant departments.	Hangzhou Transportation Bureau
The caller is a taxi driver and is currently reporting on the charging issue at Hangzhou Xiaoshan Toll Station. They stated that a fee of 20 yuan is required to enter the airport through this toll station, and a fee of 20 yuan is also required to leave the airport. However, passengers are often unwilling to pay this fee, resulting in unnecessary expenses for the driver. We hope to improve the cha…	Hangzhou Transportation Bureau
Epidemic (Three Code Change Rules) # The caller reported that they underwent a nucleic acid test on *** 20th at around 7:00 pm at Shaw Run Shaw Hospital affiliated with Zhejiang University School of Medicine. The report has been issued, but there are no records of the report that were not viewed under the health code in ***d Hangzhou. Please help verify and handle this.	Zhejiang Provincial Health Commission
Hello! The elevator in my community has been in use for nearly 15 years. Currently, the property management and property committee have proposed to use maintenance funds to carry out major repairs on the elevator. I consulted with relevant departments of the Housing and Urban Rural Development Bureau regarding the following matters: 1. The Property Fund Management Department of the Housing and Ur…	Hangzhou Housing Security and Real Estate Management Bureau
The caller purchased a flight ticket from Hangzhou to Xi'an via Enshi (GJ8657) on *** 21 at 13:45 on WeChat for the same journey. The caller stated that they held a nucleic acid test certificate within 48 hours when boarding the plane. However, staff from Changlong Airlines informed the caller that the flight was refused and a refusal certificate was issued because their nucleic acid test report …	Zhejiang Changlong Airlines Co., Ltd
Firstly, this is unfair to many doctors. For the same job and task, relying on luck can exempt one from the exam, while the other cannot. Secondly, this provides many leaders and flatterers with many opportunities for someone to spread the word and go wherever there is a positive result. Take a sample, disinfect it, and do a test. Even if you have tested positive, you can avoid taking the exam. I…	Hangzhou Municipal Health Commission
Epidemic (Three Code Change Rule) # The caller reported that after scanning the venue code, they agreed to authorize the button on the itinerary card within 14 days and could not click it, resulting in them still needing to obtain the itinerary card verification code message every day. It is learned that the mobile phone number bound to its Alipay health code is *******8426, which is not a phone …	Zhejiang Provincial Bureau of Letters and Visits
(Urgent) Epidemic (Nucleic Acid Testing) # The caller reported that their nucleic acid test conducted at Huada Community Health Service Station in Beigan Street, Xiaoshan District around 18:50 on *** 19th has not yielded any results so far. The caller requested the relevant department to upload their nucleic acid test report as soon as possible, and requested the relevant department to verify and…	Zhejiang Provincial Health Commission
I have paid maternity benefits for more than 5 years before the month of production and 12 months before production. However, due to issues with my company account during this period, I missed one payment. I have already made up for it in the following month, but I am unable to receive maternity benefits. How can this policy promote female employees to have children? There is no policy guarantee,…	Binjiang District Human Resources and Social Security Bureau
The caller reported that on *** 18th, two safety hazards were discovered at the Zhejiang Cultural Center Small Theater at 71 Wulin Road. Firstly, an audience member was sitting in the entrance and exit passage of the theater, and the staff did not intervene, indicating a fire safety hazard. 2. When the caller left, they walked through the safe passage of the theater, but when they opened the door…	Zhejiang Provincial Department of Culture and Tourism
I need to apply for a Hangzhou citizen card when I come to Hangzhou, and I need to pay for social security in *** using a Taizhou citizen card. ***I ask if this citizen card will be applied for in *** or ***? Residential address: ***	Hangzhou Financial Group, Zhejiang Province
The Zhejiang medical insurance shows that it has been processed, but no payment link has been sent to me yet. Last time, a government official called me to apply for Zhejiang medical insurance, and there was a payment connection. However, the medical insurance card has not been received. My wife's Zhejiang medical insurance app shows that the package has been pending for 10 days	Hangzhou Financial Group, Zhejiang Province
I complained in 2021 that Jianqiao Third Kindergarten in Jianggan District, Hangzhou City did not pay the housing provident fund in accordance with regulations. Currently, it has been a year and a half, and I have appealed to the court from the housing provident fund center and waited for three months without any results. The housing provident fund center did not provide any feedback after submit…	Hangzhou Housing Provident Fund Management Center
The pedestrian walkway at the intersection of the Ninth Ring Road and Genshan Road was not equipped with warning posts in a timely manner, resulting in my car colliding with Maluoyazi and causing damage to the vehicle. Complaint against the road administration and take responsibility for the accident. Residential address: ***	Hangzhou Urban Construction Investment Group Co., Ltd
China Telecom frequently sends spam marketing messages without customer permission and cannot unsubscribe	China Telecom Hangzhou Branch
***I ask when the first phase of Kangyuan Road (Jinchang Road - Ducheng Road) will be completed? When will the second phase of Kangyuan Road (Ducheng Road - Kangqiao Road) be completed	Hangzhou Canal Comprehensive Protection, Development and Construction Group Co., Ltd
What does it mean to apply for retirees to seek medical treatment in a different location and show that they have been returned	Hangzhou Medical Security Bureau
The caller is a citizen of Gongshu District, Hangzhou City. They are requesting the relevant departments to inform them of the specific reasons for the introduction of the new national standard electric vehicle catalog in Zhejiang Province. They are requesting their assistance in handling this matter.	Provincial Department of Economy and Information Technology (Provincial Bureau of Small and Medium Enterprises)
Why have skills subsidy applications not been accepted recently? I have been applying for almost two weeks now. Residential address: ***	Binjiang District Human Resources and Social Security Bureau
What does the individual inheritance index mean for Hangzhou small buses? Seeking answers	Hangzhou Transportation Bureau
The caller reported that the Xiaoshan toll station has been congested for a long time, wasting time, and requested that more toll gates be opened at the Xiaoshan toll station. Relevant departments are requested to verify and handle the situation.	Hangzhou Transportation Bureau
Among E-class talents, if they obtain the deputy senior professional title (engineer) in Jilin Province, does Zhejiang Province recognize this professional title? According to the standard, it is required to have published papers in both domestic and foreign core journals. How do they understand the core journals in China and abroad? Is there a list of journals that can be searched, such as wheth…	Hangzhou Municipal Bureau of Human Resources and Social Security
When can I apply for a talent residence permit and when can I obtain it	Hangzhou Public Security Bureau
The caller reported that every day when returning from Xiaoshan Airport to the downtown area of Hangzhou, there is a congestion at the toll station for over an hour. We have already reported this a few days ago, but the congestion has not eased. We request that the toll station and ETC open more channels to solve the congestion problem as soon as possible. Please ask the relevant departments to h…	Hangzhou Transportation Bureau
The caller reported that there was congestion at the Hangzhou toll station when returning from Xiaoshan Airport. They expressed that the congestion distance was long and delayed time. They hope that the toll station on the highway can open more toll gates and hope that the relevant departments can handle it at their discretion.	Hangzhou Transportation Bureau
The caller reported that there are two ETC lanes at the intersection of Hangzhou Xiaoshan Airport Expressway, and many drivers are unclear and driving in the wrong lane, resulting in severe vehicle congestion. He hopes that the management of the expressway intersection at Xiaoshan Airport can be strengthened and the problem can be resolved as soon as possible. He hopes that the relevant departmen…	Hangzhou Transportation Bureau
The caller reported that the toll station at Xiaoshan Airport in Hangzhou City, from Xiaoshan Airport to the toll station in the urban area of Hangzhou, stated that four toll stations were not opened and only one manual window was available. The caller requested that the speed be optimized and relevant departments verify and handle the situation.	Hangzhou Transportation Bureau
How to reapply for the expiration of the public rental housing monetary subsidy rental contract? The rental is for collective land and the residential address for building a house is detailed: ***.	Hangzhou Housing Security and Real Estate Management Bureau
As the title suggests, my talent introduction residence permit application has been completed for a long time, but I was unable to find my electronic version of the talent introduction residence permit based on the path. Please help me confirm	Hangzhou Public Security Bureau
I want to apply for a subsidy in Yuhang District. The system shows that I have the qualification for affordable housing in Xihu District. How can I cancel it	Hangzhou Housing Security and Real Estate Management Bureau
Enterprise Name: Yunda Express [Hangzhou City] Xiasha Yifeng Company, Jianggan District, Hangzhou, Zhejiang Province - Phone (0571 * * 2800571 * * 21610571 * * 438) Enterprise Nature: Private Enterprise Industry Category: Transportation, Warehousing, and Postal Industry Appeal Content: 1. Reported Subject: Yunda Express [Hangzhou City] Xiasha Yifeng Company in Jianggan District, Hangzhou, Zhejian…	Hangzhou Postal Administration Bureau
I inexplicably received a collection of housing provident fund 16680 yuan this morning. What is the situation?	Hangzhou Housing Provident Fund Management Center
I have product transfer information on the Xianyu website and conducted transactions online and offline. The other party ultimately provided me with fake invoices through inhumane, dishonest, or completely illegal channels. I reported it to 110 and informed the public security that they did not handle it. They reported to the Hangzhou tax bureau that they did not have ID information and did not r…	Yuhang District Taxation Bureau
The caller is taking the Senior Economist Exam at 2:30 pm at Zhejiang University of Water Resources and Hydropower (Qiantang District). They are currently at the entrance of the school, but the security guard does not allow them to enter. They are now requesting to enter the school immediately. The sun is too hot outside and there are no obstructions. We hope the relevant department can verify an…	Hangzhou Talent Management Service Center
(Urgent) The caller participated in the 2022 Social Worker Vocational Level Examination at Zhejiang University of Water Resources and Hydropower on *** 19th. The examination requires a nucleic acid test within 48 hours to enter. The caller stated that they only have a nucleic acid test within 72 hours, and currently, the normal nucleic acid test in Hangzhou is also within 72 hours. Why is it nece…	Hangzhou Talent Management Service Center
Since the G20 Summit in 2016, China Mobile's mobile signal coverage in Shuangpu Town, Xihu District, Hangzhou has become increasingly weak, and mobile phone calls often have poor quality.	China Mobile Zhejiang Co., Ltd. Hangzhou Branch
How to open the public transportation and subway function for children's citizen cards, where can they be opened nearby, and their home is in Gongshu Harmony Street.	Hangzhou Financial Group, Zhejiang Province
I have filed another complaint against Hangzhou Mobile. After filing a complaint on ***22nd, Ms. ***'s customer service promised to apply for a 5 yuan phone bill for me, but it has not been credited to my account yet. The fact that Ms. Cai and other customer service representatives represent the mobile company and are making irresponsible remarks shows that this company is an irresponsible one, a…	China Mobile Zhejiang Co., Ltd. Hangzhou Branch
What materials are needed to withdraw the housing provident fund after taking out a loan to buy a house? (The lending bank is HSBC Bank, not the first time withdrawing provident fund)	Hangzhou Housing Provident Fund Management Center
On *** 17, the house purchase contract was changed and the signing process of Alipay was completed, but the administrative power operation system of Zhejiang Government Affairs Service Network could not present the contract, prompting that there was no contract PDF that had been signed and coded	Hangzhou Housing Security and Real Estate Management Bureau
The caller reported that the new house they purchased in *** will be delivered by the end of 2024, and the public rental house of the Xixi family in Jiangcun will be taken back. Due to the impact of the epidemic, their income has greatly decreased, and a family of four only has one labor force, which poses great difficulties in daily life. They earnestly request to extend the rental qualification…	Hangzhou Housing Security and Real Estate Management Bureau
Have all the light shows on the city balconies in Hangzhou been restored? Is there any available this Friday?	Hangzhou Qianjiang New City Construction Management Committee
Provincial Department of Human Resources and Social Security: User feedback on government website, social security and medical insurance participation in one matter joint processing, online form filling, batch participation information form clicking single add, complete information filling prompt: abnormal city interface, city interface return error, error coordination area 330 * * * 106 interfac…	Hangzhou Social Insurance Management Service Bureau
Can National V emission vehicles in Jiangsu Province transfer to Hangzhou to apply for regional license plates?	Hangzhou Ecological Environment Bureau
I, *** have a labor dispute with my current company. I have been working for one year and nine months, and found that my company paid three months less housing provident fund during the probationary period. I now want to recover the three months of probationary period. However, I was informed by the HR department that there is a clause in my employment offer (payment of housing provident fund the…	Hangzhou Housing Provident Fund Management Center
How to achieve automatic transfer to bank card from provincial provident fund to municipal provident fund?	Hangzhou Housing Provident Fund Management Center
On the afternoon of *** 12th at 3:39 pm, I took a taxi from Fengqi Bus Station in No.14 Middle School to Wanjia Garden. The driver did not choose a high-quality route, got stuck in traffic, and went around and around. It wasn't until 16:14 that I arrived at China Resources Supermarket on Qiutao Road, but I didn't arrive at the destination. The cost has doubled compared to usual. I sincerely reque…	Hangzhou Transportation Bureau
Hello leader, I am a resident on the northeast side of *** in *** District. After the opening of the Houtong section of Line 3, I was originally glad to have a subway line that could directly reach the streets left by the unit. However, due to the eight minute departure interval and the often seven or eight minute waiting time for Line 5 to transfer to Line 3 on Luting Road, my commuting time has…	Hangzhou Metro Group Co., Ltd
The bridge spanning the Yuhangtang River on Jiangdun Road has a water pipe hanging in the middle. Several connections between the water pipe and the bridge have fallen off, and there is a risk of the entire water pipe falling off. It is recommended to repair it in a timely manner. Residential address: Huayuan Apartment, No. 453 Gudun Road, Xihu District	Hangzhou Water Group Co., Ltd
I have successfully registered for a special lottery. I have not increased my chances of winning the lottery on the 20th, nor have I received any SMS messages that did not win the lottery	Hangzhou Transportation Bureau
We are now preparing to transfer out the archives, but after searching for the archives, we are unable to locate the storage institution and proceed with the business.	Hangzhou Talent Management Service Center
1. It is suspected of abusing administrative power, taking advantage of Alipay's monopoly position in the market to restrict freedom of travel. 2. To set up an APP for Zheli Office of Hangzhou People's Government, you must use Alipay to scan the site code and use the payment tool APP to virtually replace administrative interference. 3. Abuse of epidemic prevention policy, inconsistent implementat…	Hangzhou Public Security Bureau
The facial recognition system always breaks down. It's been two or three days now, and I have to withdraw my provident fund. I can't use it well no matter what.	Hangzhou Housing Provident Fund Management Center
The caller reported the issue of traffic control on the Xixing Bridge of the Xiaoshan Airport Expressway. They stated that they were under control on the Xiaoshan Airport Expressway when returning to Xiaoshan District in Ningbo. The caller stated that the staff informed them that they could pass through the airport but an additional toll fee of 20 yuan was required. The caller did not agree and r…	Hangzhou Public Security Bureau
When will the subsidy application for purchasing new energy vehicles in Hangzhou be launched? The subsidy amount has already been listed on the local treasure.	Hangzhou Municipal Bureau of Commerce
Our company is located in Hangzhou and our social security contributions are also made there. However, we work in Chengdu and are currently hospitalized for medical treatment due to physical reasons. We are currently processing hospitalization reimbursement online through the Zhejiang Li Office. However, when filling out the application, we need to fill in the province where the bank card is open…	Hangzhou Medical Security Bureau
Hangzhou Municipal Health Commission: The user called and reported that they entered Healthy Hangzhou through the Zheliban app. They selected the Mother Child Handbook, Child Information, added child information, and saved it. The display showed that there was no such information found. Please verify and handle.	Hangzhou Municipal Health Commission
The caller reported that the staff of SF Express informed them that goods purchased overseas in Zhejiang Province are not allowed to enter Zhejiang Province after entering Shanghai for customs clearance. They now request the relevant department to inform them if there is this policy and ask them to verify and handle it.	Zhejiang Postal Administration
The caller reported that their household registration is currently in the collective household registration of the Nanning Army in Guangxi, and they now want to transfer their personal files to the talent market in Hangzhou. Appeal: We hope the relevant departments can inform us how to handle the procedures and what materials are required. Please verify and handle with relevant departments.	Hangzhou Talent Management Service Center
Epidemic (Isolation and Control) # The caller reported that their father underwent nucleic acid testing at the Sandun Branch of the First Affiliated Hospital of Zhejiang University on *** 17th at 23:00. The nucleic acid test results have been released, but the nucleic acid report time on the Hangzhou Health Code interface shows more than 72 hours. Please verify and handle it with the relevant dep…	Hangzhou Data Resources Bureau
How to apply online for a 1-year-old child who wants to participate in medical insurance and has a local household registration in Hangzhou	Hangzhou Medical Security Bureau
What is applying for an extension? Is it just a three-month audit? Residential address: ***	Hangzhou Transportation Bureau
Epidemic (Three Code Change Rules) # The caller reported that their latest nucleic acid test time was *** 19th at 02:29:07, but the Hangzhou Health Code shows that the nucleic acid test was conducted more than 72 hours. Please verify and handle it with relevant departments.	Hangzhou Data Resources Bureau
How long will the supplementary payment of housing provident fund be received? The payment made in *** has not yet been credited to the account	Hangzhou Housing Provident Fund Management Center
When applying for a newborn social security card, there is an error in the content filled in, but the application has been approved and the social security card has been received. How can I modify the incorrect content?	Hangzhou Medical Security Bureau
One item in the recognition of E-class talents is: the main person in charge of a financial enterprise in Hangzhou who has obtained municipal honors or holds certificates such as registered financial analyst, actuary, and securities sponsor (referring to the company's chairman and general manager); I would like to inquire about the standards for financial enterprises in Hangzhou, and whether priv…	Hangzhou Local Financial Supervision and Administration Bureau
The caller reported that on the morning of *** 21, he purchased pharmaceutical courses on the WeChat official account of Zhejiang Pharmaceutical Information Publicity and Development Service Center and paid 288 yuan. Now he can't watch the courses normally, and there is no contact information in the small program. Please check and deal with it and inform the relevant department of the solution ch…	Zhejiang Provincial Drug Administration
At present, Hangzhou still requires a 72 hour nucleic acid test certificate, but there are fewer testing points and less time. With such hot weather, we have to queue up for nucleic acid testing every time. When can we end the regular nucleic acid testing! Can the government consider more for us ordinary people!	Hangzhou Municipal Health Commission
I really don't understand why the Moganshan Road Elevated Road will impose restrictions on license plates in the ***area. My company is located near the intersection of the Good Luck Road ramp, and it is much more convenient to climb the elevated road. I didn't enter the restricted area, but the ground roads were very congested, and there were only a few vehicles on the elevated road. I am very f…	Traffic Police Bureau of Hangzhou Public Security Bureau
Epidemic situation (derivatives affected by the epidemic) # When the caller reported that he was doing nucleic acid scanning health codes at various nucleic acid detection points in Hangzhou, the staff asked him to tell his mobile phone number. He said *** had been bound with Alipay health codes. Why should he tell the phone number again every time he checked the nucleic acid detection scanning c…	Hangzhou Data Resources Bureau
The contact phone number has been changed, and the new number is 153 * * * 5318. Residential address: ***	Hangzhou Transportation Bureau
Epidemic situation (three code change rule) # The caller reported that Alipay checked the yellow code of Hangzhou health code, please help to change the code.	Hangzhou Data Resources Bureau
(Urgent) # The caller reported that they own a Porsche with license plate: ***U003H, registered with the Hangzhou Vehicle Management Office in *** 2021, intends to transfer the ownership of the vehicle to Ningbo. On the afternoon of *** 16th, the vehicle transfer procedures were completed at the First Branch of the Ningbo Vehicle Management Office (No. 1021 Ningchuan Road, Yinzhou District, Ningb…	Traffic Police Bureau of Hangzhou Public Security Bureau
I don't know which labor service company added me to the blacklist. It's been six months now, but how can I still lift it? I spent a lot of money on it for six months,	Hangzhou Municipal Bureau of Human Resources and Social Security
Epidemic (Three Code Change Rules) # The caller reported that their Gan Tong code displayed a yellow code, prompting Zhejiang Province to push it. After checking, the Hangzhou health code that Zhejiang Province had applied for displayed a red code. The caller stated that they had entered Jiangxi from Belgium and requested a code change, and the data was pushed to the national platform. Please hel…	Hangzhou Data Resources Bureau
Stop withdrawing from the provident fund. I want to stop withdrawing from the provident fund and keep the balance in my provident fund account	Hangzhou Housing Provident Fund Management Center
The caller is a resident of ***. They reported that they have booked the urban express for the whole year of 2022, but there have been 3-4 days since early *** when they were unable to receive the newspaper or only delivered it in the afternoon. He stated that there was no response from the staff of the Urban Express and requested that the subscription fee for the second half of the year (*** to …	Hangzhou Daily Newspaper Group
Hello leaders from both departments at all levels! The comprehensive renovation and upgrading project of Jialu North Garden's old residential area passed the Xihu District Housing and Construction Joint Review in *** 2021. The voting rate and renovation content of the owners reached two-thirds of the approval votes of all owners. After the public notice period, it started construction in *** 2021…	Hangzhou Municipal Bureau of Landscape and Cultural Relics
I settled in Hangzhou through a collective household registration, and now I need the collective household registration homepage for purchasing a house loan. I tried to go through the local police station where I registered, but the response I received was that I couldn't provide a copy and needed to go to the talent market on my own. I am trying to obtain information on the specific application …	Hangzhou Talent Management Service Center
Every time I take the subway, I have to scan the venue code, display the health code, and then click to view the itinerary card. Sometimes, due to poor internet connection, I have to wait for a long time to load the travel code! Why not just display the travel code and health code together, so it's more convenient for passengers? You don't need so many subway staff either. Look at the health code…	Hangzhou Data Resources Bureau
The previous company laid off employees, and the compensation amount and year-end bonus from last year have been overdue since ***. What should I do	Binjiang District Human Resources and Social Security Bureau
Epidemic situation (three code change rule consultation) # The caller reported that Alipay opened the Hangzhou health code and displayed a yellow code. He asked how to transfer the code. After checking that the yellow code is a municipal code, he hoped that the relevant departments could help him recover the green code as soon as possible.	Hangzhou Data Resources Bureau
How to check whether the withdrawal of provident fund has been successful or failed. I will first understand whether I have failed or succeeded. How to view	Hangzhou Housing Provident Fund Management Center
Hello, I applied for registration for medical treatment in a different location in *** 2022, and it has been approved in Hangzhou. However, I was using medical insurance in a hospital in Xinyu City, Jiangxi today and it showed that I couldn't use it. I went to the window and asked, saying that I didn't apply successfully, but I did receive a text message and the registration was successful. ***I …	Fuyang Branch of Medical Security
How can I provide a missing birth certificate for a child? What materials are needed?	Hangzhou Obstetrics and Gynecology Hospital
Hangzhou is located in a low-risk area, and nucleic acid testing should not be the norm. Appeal: Cancel the measures for entering and exiting public places in Hangzhou, taking public transportation, and normalizing the verification of nucleic acid test reports Many parts of the country have gradually cancelled routine nucleic acid testing, and some regions have now made it clear that routine nucl…	Hangzhou Municipal Health Commission
Can the Hangzhou provident fund directly deduct the balance of the provident fund account when buying a house in Yancheng, Jiangsu	Hangzhou Housing Provident Fund Management Center
Located on Yuhangtang Road in Xihu District, this 2km long non motorized lane between Zijingang Road and Wuchanggang Road has good road conditions. In addition, some sections of the road have been repaired in the past two months. However, today when cycling, it was discovered that a square pit was dug every 10m within this 2km, totaling 20-30, seriously affecting cycling. Requirement: 1. The rele…	Hangzhou Metro Group Co., Ltd
In general, the low and top floors below the 5th floor are prone to being unsold due to objective reasons, and Hexuan also encountered this problem when the first phase opened in ***. In order to make these types of floors easier to sell, their prices generally range from 1000 to 2000 lower than the average price of the property, and this is also true when the first phase of Hexuan is opened. But…	Hangzhou Housing Security and Real Estate Management Bureau
The caller expressed dissatisfaction with the response to the DH202 * * 291614 * * 468 application. They contacted 0571 * * 192 but were not answered and could not find the relevant policy documents by clicking on the link. They now hope that the relevant department can inform them by phone and verify and handle the situation. Content of original document DH202 * * 291614 * * 468: The caller saw …	State owned Assets Supervision and Administration Commission of Zhejiang Provincial Government
Is it possible to pay the down payment mortgage according to the proportion of the first house if there is no property record under the name after self occupied property replacement and sale	Hangzhou Housing Security and Real Estate Management Bureau
The caller reported that they went to the Lingyin Campus of Zhejiang Hospital for treatment due to a scratch injury yesterday and said they could come to change their dressing the next day. I went to the hospital to change my dressing today. The emergency department doctor and the orthopedic doctor in room 221 both said that the area where I changed my dressing on the weekend was locked, so I had…	Zhejiang Hospital
I work in another province and have already left Zhejiang Province. I now need to transfer my medical insurance account and cannot process it on my mobile phone	Hangzhou Medical Security Bureau
If fresh graduates need to transfer their personal files to the talent management service center in their place of employment, after issuing the "Employment Acceptance Letter for College Graduates", are there any requirements for the registration certificate issued by the school, and do the recipients of the registration certificate need to be headed by the relevant units of the talent management…	Hangzhou Talent Management Service Center
Is there a limit on the number of times to withdraw housing provident fund for self housing rent within one year? Residential address: ***	Hangzhou Housing Provident Fund Management Center
Epidemic (Three Code Change Rules) # The caller reported that on *** 18th, they took a train from Shanghai to Jiangxi, passing through Zhejiang. Zhejiang Data pushed a yellow health code for Jiangxi. After checking the yellow health code for Hangzhou, it prompted "hit - key population in the province (including close contacts) [provincial data bureau interface]". Please verify and handle the situ…	Zhejiang Government Service Network
Epidemic (Related Issues Affected by the Epidemic) # The caller is a ride hailing driver who reported being intercepted by security when entering the parking lot at Xiaoshan International Airport at around 4 pm on *** 13th. They said they needed a nucleic acid report within 24 hours to enter and stated that they had a nucleic acid report within 72 hours. The caller said that there was no public a…	Hangzhou Xiaoshan International Airport Co., Ltd
When can I apply for the Hangzhou Maternity Allowance System? My detailed address for birth and residence in *** 2021 is Sandun Town	West Lake District Human Resources and Social Security Bureau
I, ***, experienced severe abdominal pain on *** 16, 2022. I went to the Second Affiliated Hospital of Hangzhou Normal University next to my home, and I have made it clear to the doctor that there is severe abdominal pain and vomiting. The attending doctor is ***. For abdominal pain, most of the abdomen is a soft tissue organ, and the gold standard for examination should be ultrasound. Why did yo…	Hangzhou Second People's Hospital
Epidemic situation (three code change rule) # The caller reported that he wanted to apply for a health code for the child, and prompted that it had been handled during the application process. He said that he had previously applied for the child's Hangzhou health code through 137***5308 mobile phone number. Because the mobile phone number has been updated to the mother's information, the child's …	Hangzhou Data Resources Bureau
Why does the initial assessment of labor capacity take so long without any news? Residential address: ***	Hangzhou Social Insurance Management Service Bureau
I had an accident around 1 pm on Saturday and went to the emergency department of Binjiang, Zhejiang Province. Today, Monday, after receiving the report, I was diagnosed with ankle edema and ligament damage. The doctor suggested using braces and wrote a note to Room 14, Unit 2, on the second floor of the outpatient clinic. The doctor only informed me that medical insurance would not reimburse my …	Hangzhou Municipal Health Commission
I am a driver from the Hangzhou Jiangnan Chuxing ride hailing platform, my name is ***. On *** 25th, I had an order from Hangzhou Wulian Dongyuan to Longxing Fuli in Nantong, totaling 1064.90 yuan, which cannot be withdrawn so far. The system shows that the platform has advanced payment, but the account shows that it has not been credited. I have called customer service many times, and each time …	Hangzhou Transportation Bureau
I am an employee of the Municipal Engineering Company of China Railway Tunnel Bureau. My provident fund account number is 101 * * * * 001097 * * * 012. When I went online to handle the housing reserve withdrawal business in Zheli Office of Alipay, I encountered a problem: 1. The withdrawable amount cannot be displayed or entered; 2. The civil affairs spouse information is not found under the ID n…	Hangzhou Housing Provident Fund Management Center
In the latest policy after *** 2022, does the "Deputy Senior Professional and Technical Position Qualification (including Senior Social Work Engineer and Senior Political Work Engineer)" in the requirements for applying for Hangzhou E-class Talents still include "Computer Technology and Software Professional and Technical Qualification (Senior Qualification)"? My current position in an e-commerce…	Hangzhou Municipal Bureau of Human Resources and Social Security
How to cancel the application for personal area indicators of small buses in Hangzhou after being mistakenly applied for	Hangzhou Transportation Bureau
Why can't I pay in the housing provident fund through manual customer service? What's going on?	Hangzhou Housing Provident Fund Management Center
Epidemic (Three Code Change Rules) # The caller is a pilot who flew from Bangkok to Nanning on *** 21st. In the early morning of *** 21st, the health code in Hangzhou suddenly changed to red. According to the system query, the health code of the caller in Hangzhou is red, and the reason is: "Hit - Overseas Key Personnel [Provincial Data Bureau Interface]". The caller stated that their nucleic aci…	Zhejiang Government Service Network
The nucleic acid testing in Hangzhou has been changed from 48 hours to 72 hours, but the drawbacks outweigh the benefits. Firstly, this has caused inconvenience for citizens in their daily travel and forced them to limit their travel; Secondly, a large number of nucleic acid tests waste social human and material resources, adding to the burden on medical personnel; Moreover, due to the protective…	Hangzhou Municipal Health Commission
I have signed a labor contract with the company, and during my probation period, the company will not pay the probationary provident fund if I terminate the labor contract without fault. Residential address: ***	Hangzhou Housing Provident Fund Management Center
I am a ride hailing driver from Hangzhou. On ***25th, I received an order on the 900 Chuxing ride hailing platform. After the order was completed, the platform kept withholding the money and called customer service many times, but the issue was not resolved. Every time the response was feedback, I wanted to file a complaint with the regulatory platform's department	Hangzhou Transportation Bureau
At the entrance of Xianlinyuan Agricultural Market in Gongshu District, Xianlinqiao Straight Street is under road construction. A large hole was dug in the middle of the road, covered with iron sheet, which is said to have been excavated by a gas company. The sound of the car driving from above transmitted to the high-rise residential building in Xianlinyuan, making it impossible to sleep at nigh…	Hangzhou Gas Group Co., Ltd
Epidemic (Three Code Change Rules) # The caller reported that the health code in Hangzhou shows a yellow code, while the provincial 12345 query shows (city level assigned code). They hope to restore the green code and request the relevant department to verify and handle it.	Hangzhou Data Resources Bureau
Epidemic (Three Code Change Rules) (Urgent) # The caller's wife traveled from Hangzhou to Qiandao Lake on *** 9th and returned on *** 17th. The nucleic acid test results were also normal. Currently, the Hangzhou health code has changed to a yellow code. We hope that the Hangzhou health code can be restored to a green code as soon as possible. We hope the relevant departments can verify and handle…	Hangzhou Data Resources Bureau
I, ***, did not receive my salary for leaving from *** 26, 2022 to ***10, 2022 on the agreed payment date of ***15. Other project department employees have received their salary through bank card transfers.	Hangzhou Labor Security Supervision Detachment
Application number 3 * * * 063 * * 517: I have processed the withdrawal of my provident fund. I have just submitted my application, but I do not want to withdraw it. Could you please help me withdraw and cancel the application	Hangzhou Housing Provident Fund Management Center
(Urgent) Epidemic (Three Code Change Rules) # The caller reported that the health code in Shandong Province shows a red code, indicating that Zhejiang Province is pushing medium to high-risk information. Provincial 12345 has assisted in changing the health code in Hangzhou back to the green code. Currently, the green code data needs to be synchronized to the national platform. Please verify and h…	Hangzhou Data Resources Bureau
432 * * * 018266 * * 151 No complaints received	Hangzhou Postal Administration Bureau
Epidemic (Derived from the Impact of the Epidemic) # The caller reported that the epidemic prevention department of Qiaotou Town, Yongjia County, Wenzhou City informed them that their health code information was relocated from Wenzhou to Hangzhou. The caller's current residence is *** Street, *** District, *** City, and their registered address is *** County, *** City. They are now calling to inq…	Hangzhou Data Resources Bureau
I work in Hangzhou and pay for Hangzhou's medical insurance. My mother works in Ningbo and pays for Ningbo's medical insurance. If I want to see a doctor in Ningbo, can she bind me to her Tongji account?	Hangzhou Medical Security Bureau
In order to encourage more people to travel green and contribute to low-carbon living, the following suggestions are made regarding the transfer of trains from the Left Station of Metro Line 3 or Xixi Wetland South Station: 1. Extend the operation time to all days and holidays; 2.1409M Add Xixi Wetland South Station 3. For small vehicle models, it is possible to consider setting up two ring roads…	Hangzhou Public Transport Group Co., Ltd
On the Traffic Management 12123 app, you can choose to send your driver's license renewal service by mail to your home, which is a convenient matter for the public. However, the postal mailing fee is 15 yuan, which is not consistent with the normal express fee of 10 yuan. It is recommended to charge according to the actual fee.	Hangzhou Postal Administration Bureau
The caller reported that they are a yearly package user in the Huanglong Sports Center parking lot. They stated that there is a designated area in the parking lot for yearly package personnel to park, and they have been parked in this area. However, on *** 19th, they still parked their vehicles in the designated area. When they were about to leave, the security guard at the parking lot informed t…	Zhejiang Provincial Sports Bureau
The caller complained about two staff members (job number: 497; job number: 0054) at 12345 in Hangzhou. The caller consulted the staff member with job number 497 at around 0:00 on *** 16 to inquire whether the documents issued by the State Council should be implemented in their respective regions. The staff member expressed that they did not understand and complained about the inaction of the rel…	Hangzhou Municipal Bureau of Letters and Visits
Epidemic situation (three code change rule) # The caller asked why the whole people need to carry out nucleic acid testing within 72 hours when there is no case of COVID-19 in Hangzhou. He hoped that the staff would explain and ask the relevant departments to verify and deal with it.	Hangzhou Municipal Health Commission
The Dingqiao minibus, which runs on *** 1st, has attracted a lot of attention from the public. I also think it is very good. It is convenient for elderly people who don't know how to drive to take their children out. I hope Changmu can also keep up in the future. There are also many residents living here, and the transportation is not as convenient as Dingqiao, so it is even more necessary to sto…	Hangzhou Public Transport Group Co., Ltd
The number of rush hour buses on Route 60 is too few, one every 20 minutes, which is unreasonable. The bus at 7:40 is wrong, and the next one will only arrive at 8 o'clock. Route 61 has already passed by 3-4 vehicles! The morning rush hour is only one or two hours, considering commuters who don't have a car, it is recommended to shorten the interval between trips! Enhance the urban happiness of c…	Hangzhou Public Transport Group Co., Ltd
Moganshan Elevated Road has three lanes with no traffic lights throughout, but the maximum speed limit is only 60km/h, which is unreasonable. It is recommended to adjust it to 80km/h. The reasons are as follows: 1. Moganshan Elevated Road, as the main trunk road for entering and exiting the city of Liangzhu, has a high traffic volume and the current speed limit is too low, which is not conducive …	Traffic Police Bureau of Hangzhou Public Security Bureau
On *** 2nd, the Hangzhou Employment Service Center sent a text message stating that I meet the conditions for skill enhancement subsidies and must apply within ***. I resubmitted my application materials on *** 2nd, but by *** 16th, no one had processed them and I have no idea of the outcome. If there are errors in the materials and they are processed in a timely manner, I can still modify and su…	Binjiang District Human Resources and Social Security Bureau
Epidemic situation (three code change rule) # The caller reported that Alipay opened Zhejiang Hangzhou health code and displayed yellow code. Reason for code change: Key industry personnel need to undergo a nucleic acid test to change back to a green code. Currently, the flow control office at Xiaoshan Airport does not provide them with a nucleic acid test. They are calling to request that the fl…	Hangzhou Municipal Health Commission
438M shows on the app that it departs at 14:00 but does not depart until 14:15. When asked by the bus company, it only departs at 14.30. Can the app improve display efficiency to prevent passengers from waiting incorrectly	Hangzhou Public Transport Group Co., Ltd
On a summer workday morning, the bus is packed with people. The air conditioning switch ***have temperature requirements, which can be understood, but the windows are not open. Even if there is no epidemic prevention, it is easy to get heatstroke. But when you open the car window, some passengers feel that the wind is too strong, and some feel that the sunlight is glaring and want to pull the cur…	Hangzhou Public Transport Group Co., Ltd
Today, *** 14, 2021 at 16:43, it was discovered that the driver of bus 1-9008 in the video was urinating at the station of Building 7, Xixi Chengyuan, No. 5541 Public Bicycle. You should know that this location only requires a maximum walk of 50 steps to reach the C2 entrance of Zhejiang University Zijingang. From this entrance, you can enter the escalator and quickly find the public restroom. Bu…	Hangzhou Public Transport Group Co., Ltd
To take a ride, scan the QR code to see the green code, then switch to the app and swipe the ride code to make payment. Whether it is Alipay, WeChat or Hangzhou Citizen Card, there is no function to directly scan the bus code page to display the green code, which is inconvenient. The problems caused are: drivers rely on checking green codes, passengers rely on hand speed to swipe cards, and low b…	Hangzhou Public Transport Group Co., Ltd
Last year, I reported that the new bus seats were not designed properly compared to the old version of the bus. Due to the phone complaint at that time, many details were not explained clearly, and there were no photos for comparison. Therefore, the response from the bus company at that time was that there was no problem, and I strongly disagree. This time, based on the comparison of photos, I wi…	Hangzhou Public Transport Group Co., Ltd
I am applying for real estate registration for enterprise mortgage loans in Hangzhou at the Wenzhou Branch of Agricultural Bank of China. Last week, I went to Wenzhou Agricultural Bank to apply for online registration. Last week, I informed the Hangzhou Real Estate Registration Center that cross city bank mortgage loan real estate registration must be done offline and must be done offline. There …	Hangzhou Planning and Natural Resources Bureau
Zhejiang Hangzhou medical insurance transfer to Hangzhou, business processing failed, how do we solve it?	Binjiang District Human Resources and Social Security Bureau
I have complained several times, but the handling has been unsuccessful. I hope the government can help me recover the hard-earned money because I am from an outsourcing company of China Post. However, the platform can only display China Post when selecting a company. When I complained about it, they pushed it to the outsourcing company and kicked the ball. I am really disappointed. I am a studen…	Zhejiang Postal Company Hangzhou Branch
I want to apply for a senior technician's certificate as a human resources manager for a Hangzhou enterprise. I can't find the registration entrance, and all searches are for institutions. After consulting with institutions, I found that the fee is three to four thousand yuan. And then I'm on my own https://zxts.zjzwfw.gov.cn/ The official website of the Department of Human Resources and Social S…	Hangzhou Municipal Bureau of Human Resources and Social Security
Zhejiang Provincial Emergency Management Department and Public Security Fire Brigade: After complaining and reporting to the public security fire management departments at the city and city levels without success, I originally intended not to report again. However, after watching CCTV's 12:36 "Today's Statement" on *** 29 and 30, 2022: Irreparable Losses (Part 1 and Part 2), I reported that a ren…	Hangzhou Fire Rescue Brigade
I recently applied for a social security card, but it cannot be activated. The reason is that the ICBC card linked to this phone number is not my own bank card, and I do not know the password. Now, I need to change the bank card linked to this social security card to my own bank card to activate the social security card. Therefore, I would like to ask how to change the bank card. My detailed addr…	Hangzhou Financial Group, Zhejiang Province
Dear relevant units in Hangzhou: ***I ask if a provincial-level unit based in Hangzhou that has applied for e-class talents in Hangzhou can enjoy preferential treatment in the housing provident fund (up by 50% 25) and rental subsidy (2500/month)? thanks	Hangzhou Municipal Bureau of Human Resources and Social Security
Since *** 2022, the company has been deducting the personal portion of housing provident fund from the employee's salary every month, but has not yet paid the housing provident fund for the employee	Hangzhou Housing Provident Fund Management Center
The company I work for is in Hangzhou, and my social security is paid in Hangzhou. The company has transferred me to work in another city. Can I apply for a temporary residence permit in Hangzhou	Hangzhou Public Security Bureau
1. A list of materials required for enterprise establishment;2. Processing time and address in Binjiang District: ***	Hangzhou Housing Provident Fund Management Center
How to extract housing subsidies from housing provident fund (not housing provident fund)?	Hangzhou Housing Provident Fund Management Center
Dear leaders of the Letters and Visits Bureau: On *** 14th, I made another appeal to your bureau and earnestly request that you take active measures to carefully verify and collect evidence or confirm the responsible person through a hearing regarding the illegal facts in the Yanlingyuan community. But I have been waiting for two months now and haven't seen any response from your bureau. I don't …	Hangzhou Planning and Natural Resources Bureau
In *** 2021, I exchanged my phone for an elderly person's phone through offline service. At that time, I insisted on getting a card and said I would cancel it next month, but I forgot to handle it. Recently, we found a fee of 28 yuan on the card during an audit. So I asked the customer service to handle their repeated evasions that did not solve the problem. As I am out of town, I must return to …	China Mobile Zhejiang Co., Ltd. Hangzhou Branch
It was I who sent a message to my brother, who was judged illegal by Mobile, and blocked my account directly. Now it has a great impact on me. My WeChat Alipay is all bound to this mobile phone number. I called the mobile phone and said that this could not be unblocked, which caused me losses. I feel that they have not reviewed any of my information, and it is unreasonable to directly block.	China Mobile Zhejiang Co., Ltd. Hangzhou Branch
Epidemic (Three Code Change Rules) # The caller reported that on ***25th, they traveled from Shanghai to Shantou, Guangdong via Hangzhou, Zhejiang. After 14 days of centralized quarantine in Shantou, Guangdong, their Guangdong health code turned green, but their Fujian health code turned red, indicating that it was pushed by Zhejiang Province. Through the system inquiry, the caller's Hangzhou hea…	Zhejiang Government Service Network
The caller reported that there was congestion at the service toll gate of Xiaoshangdong Expressway during the queuing and payment period, and no staff member investigated the cause. The caller stated that they were urged by the rear vehicles and the rear personnel got off to check and found out that there was a problem with the vehicle ahead. At this time, the staff member came forward to inform …	Hangzhou Transportation Bureau
The inpatient department of Hangzhou Children's Hospital can only have two adults accompanying children under one year old. I understand, but I really can't understand why registration cannot be changed. Children have been hospitalized for more than a week, and adults can't sleep well at night. They also have to take care of children during the day. Isn't it convenient to replace one person and t…	Hangzhou Children's Hospital
On *** 8, 2022, a rear end collision occurred on Tongcheng Elevated Road in Ningwei Street, Xiaoshan District, Hangzhou City. At that time, the traffic police issued a self negotiation agreement for the traffic accident. Now, the insurance company needs to stamp the accident handling official seal on the agreement for claims settlement. ***I ask which unit should I go to and which department shou…	Traffic Police Bureau of Hangzhou Public Security Bureau
Hello, my housing provident fund provincial construction department sends payment SMS every month, but the Zhejiang office has been in a suspended payment status. What is the reason for this? Residential address: ***	Hangzhou Housing Provident Fund Management Center
The caller reported driving a blue license plate small truck (Su EJ8767) from Xiaoshan Airport Expressway to Xiaoshan East Toll Station, with a distance of 7 kilometers and a fee of 18 yuan. The caller stated that the usual fee should be between 3.5 yuan and 4 yuan. The toll collector was unable to answer the situation and requested the relevant department to verify and handle it.	Hangzhou Transportation Bureau
Hello! I am a 2017 undergraduate student and completed the subsidy qualification confirmation in *** 2021. Currently, my social security is in Binjiang and I am enjoying rental subsidies. I will change jobs in *** 2022, and the official government website reveals that as long as social security is paid in the main urban area, subsidies can continue to be issued. ***I ask if my social security pay…	Hangzhou Housing Security and Real Estate Management Bureau
In 2020, I became an intermediate engineer through internal evaluation in an enterprise with independent evaluation of senior and intermediate engineer qualifications (China United Engineering Corporation, State Machinery Group). ***I ask if the intermediate engineer who resigned in 2021 can be recognized as an intermediate professional title in Hangzhou based on the original approval date (2020)…	Hangzhou Municipal Bureau of Human Resources and Social Security
The mobile signal of Unit 5, Building 11, Daguannan Siyuan is poor, which affects answering phone calls. As a hospital doctor, I need to answer emergency calls, which will delay patient treatment. Therefore, I hope to solve the problem as soon as possible. I have complained multiple times before, but the mobile company has never been able to solve the problem. Residential address: Unit 201, Unit …	China Mobile Zhejiang Co., Ltd. Hangzhou Branch
After the expiration of six years of public rental housing, can one stay in Hangzhou with a non local household registration and points? Residential address: 805, Unit 2, Building 4, Jinwen Yayuan	Hangzhou Housing Security and Real Estate Management Bureau
The caller stated that they have received a response from the original work order DH202 * * 561181 * * 384 and do not agree with the content of the response. They stated that they logged into the Zheli Office app and submitted an application, but the application was returned and displayed as "no information found". Appeal: We hope that the relevant departments can assist with the operation, and w…	Zhejiang Provincial Department of Education
Why hasn't my maternity allowance come down yet since I submitted it in ***! I have already urged them several times without any movement! Residential address: 130 * * * 0117	Binjiang District Human Resources and Social Security Bureau
Epidemic (Derived from the Impact of the Epidemic) # The caller reported that they are candidates for the remote examination at Zhejiang University, located in the Xixi Campus of Zhejiang University. The first rule of the examination is that all candidates can enter the examination room with a nucleic acid test report within 48 hours, but the caller believes that the fourth rule is that remote ca…	Zhejiang University
Where can I check how many years I have paid for my pension insurance on an app in Zhejiang	West Lake District Human Resources and Social Security Bureau
The caller reported that they reported the issue to the staff at 12345 in Hangzhou on *** 19th. The caller stated that they had communicated with the staff in detail, but the staff did not clarify the caller's demands and stated that they could not be resolved. They showed some impatience and requested that the relevant department verify and handle the issue.	Hangzhou Municipal Bureau of Letters and Visits
I violated the ***Z31Z motor vehicle code 13159 while driving in the underground garage of Hangzhou East Station on *** 4, 2022. Please refer to the attached image for details. After investigation, it has been confirmed that both 1315 and 1315X illegal activities are subject to a deduction of 3 points and a fine of 100. Please confirm	Hangzhou East Station Hub Management Committee
Retired from other places. Now the children who have registered their household are in Hangzhou. Can I pay some money to participate in Hangzhou's medical insurance?	Hangzhou Medical Security Bureau
Buying a new house requires two years of household registration and 24 months of social security to qualify. Residential address: ***	Hangzhou Housing Security and Real Estate Management Bureau
How can I change my skill subsidy bank card number if I fill it in incorrectly? The materials have been submitted with detailed residential address: ***	Yuhang District Human Resources and Social Security Bureau
How to cancel the pending business? I have found the citizen card, there is no need to apply for a replacement	Hangzhou Financial Group, Zhejiang Province
Hello, I worked in Gongshu District, Hangzhou City from 2014 to 2021. In 2015, I applied for a citizen card in Hangzhou. Last year, my social security was transferred to Changxing and I applied for a new social security card at the Construction Bank of Changxing County. In ***of this year, my social security was transferred to Shangcheng District, Hangzhou City. Do I need to reapply for a Hangzho…	Hangzhou Financial Group, Zhejiang Province
We are students from Hangzhou University of Electronic Science and Technology. We hope to visit the Hangzhou Transportation Bureau from *** 25th to 28th to inquire about relevant matters related to traffic prevention and control during the epidemic prevention and control period. Is there anything we need to pay attention to? Residential address: Hangzhou University of Electronic Science and Techn…	Hangzhou Transportation Bureau
Malicious filming by collectors in Shangcheng District, at the northeast corner of the intersection of Qianjiang Road and Yunhe East Road. Workers are working, excavators are also cleaning, and collectors intentionally look for angles to take pictures of unmanned construction areas	Hangzhou Urban Management Bureau
Do you really want to inquire about when the online maternity allowance application will resume	West Lake District Human Resources and Social Security Bureau
Hello Mayor Liu: I am deeply saddened to see another fire in Hangzhou today, with two firefighters sacrificing their lives. I am a person who has been engaged in research and application of fire protection technology for many years. In recent years, fires have occurred frequently in various regions, causing serious losses. Equipment technology cannot keep up with social development, and the fire …	Hangzhou Fire Rescue Brigade
The caller reported that on *** 4th, they made an appointment with Run Run Shaw Hospital affiliated with Zhejiang University School of Medicine (Qingchun Campus) for half a month before being hospitalized. On *** 19th, they drove from Haining City to Run Run Run Shaw Hospital and were informed that there were no more beds. They are now complaining about Run Run Run Shaw Hospital affiliated with Z…	Shaw Hospital Affiliated to Zhejiang University School of Medicine
On *** 4, 2020, I submitted an application for medical expense reimbursement on the Zheli Office app, and it has been accepted on my behalf ever since. Do you want to accept it for two years?	Ningbo Medical Security Bureau
On Friday, *** 10, 2022, at around 7:50 am, I fell and fractured my sacrum 3 while entering and exiting Wujiang Road Station on Hangzhou Metro Line 1 due to slippery stairs. At that time, due to rainy weather, there was no plastic bag for storing umbrellas at the entrance, causing the stairs to be very slippery. And there were no staff members throughout the journey, so I fell without anyone to s…	Hangzhou Metro Group Co., Ltd
Hello! I am a citizen who often takes the subway. I think the announcements in the carriages of various subway lines in Hangzhou are too loud. (Especially for Line 1, I don't know if it's due to frequent sitting) (And the quality of subway speakers seems to be very poor, often with a broken sound feeling. Even if I wear earplugs, it feels very harsh) Even I often feel that the voice of people aro…	Hangzhou Metro Group Co., Ltd
The West Lake Cultural Square has nothing to do with West Lake, and it is far away from West Lake. I can't understand why the subway station is named after West Lake Cultural Square, which can easily mislead outsiders into thinking that West Lake has arrived! Suggest renaming West Lake Cultural Square Station to Chaohui Station or Wenhui Road Station	Hangzhou Metro Group Co., Ltd
(Urgent) Epidemic situation (three code change rule) # The caller reported that his Alipay health code in Shandong Province was red, indicating that it was pushed by Zhejiang Province, and it was a direct international cargo flight of Zhongyuan Longhao Airlines (carrying out international cargo round-trip flights, and not getting off the plane, entering the country, or staying overnight abroad, a…	Zhejiang Government Service Network
Hello, I would like to inquire. My previous employer paid two years of social security, but now that it has been suspended, can I withdraw the portion I paid? Residential address: ***	Hangzhou Social Insurance Management Service Bureau
The caller reported that it is difficult to pick up passengers at the departure level of Xiaoshan Airport, and many scalpers and taxis are blocking the departure level to attract passengers. The caller requested that relevant departments can rectify this phenomenon.	Hangzhou Xiaoshan International Airport Co., Ltd
Transfer from Hangzhou to Shaoxing at Gongnianqiao Station. There is a fast transfer channel and currently there is no epidemic situation in both places. Why does Hangzhou still need to go one level above ground before coming down? Causing significant inconvenience. The provincial party committee has already instructed that circulation is encouraged within the province and should not be increased…	Hangzhou Metro Group Co., Ltd
The caller reported that his wife *** (159 * * * 2315, 3 * * * 7) applied for a small bus lottery service, but her phone number has been occupied by someone else. To resolve this issue, she needs to go to the window of the Citizen Center in person to handle it. She does not agree with the request to personally visit the Citizen Center and requests the relevant department to verify and handle it.	Hangzhou Transportation Bureau
As an important transfer route, the commuting time for commuters on Line 5 is very crowded, and the interval between trains is 4-5 minutes. Can we increase the number of commuting times? Thank you	Hangzhou Metro Group Co., Ltd
Epidemic (Three Code Change Rules) # The caller reported that during the nucleic acid test in Guali, Hangzhou, when scanning the health code, the name displayed was "***". After checking, there were no abnormalities in their Zhejiang health code. Please verify and handle it with the relevant department.	Hangzhou Data Resources Bureau
When will the policy of lifting the national five restrictions on the relocation of second-hand cars in Hangzhou be implemented,?	Hangzhou Ecological Environment Bureau
Threatened Epidemic (Derived from the impact of the epidemic) # The caller reported that they are currently at the Xiasha Wenze Road subway station, with a green health code in Hangzhou. Due to the inclusion of a star in the travel code in Shanghai, they are not allowed to take the subway. They stated that if the issue cannot be resolved immediately, they should contact the media to make Hangzhou…	Hangzhou Metro Group Co., Ltd
Yesterday, I posted an advertisement for renting my own house at the Zhejiang office. Now I want to see or modify it, but I can't find it! How come the functions of the Zhejiang office are so complex and not easy to use!	Zhejiang Government Service Network
At 8:00 a.m. on *** 15, Alipay opened the trip code and the network was abnormal in a wide range, causing congestion. The location was Xinjie subway station. You can scan the venue code. ***I ask if you have been unable to enter the subway in this situation? Who will compensate for being late to work?	Hangzhou Metro Group Co., Ltd
Joining a new company, unable to contribute social security and housing provident fund. The previous company has stopped paying. Residential address: ***	Binjiang District Human Resources and Social Security Bureau
The caller graduated from Zhejiang University Yuquan Campus in 2011, but due to the school's inability to issue a registration certificate, the caller is unable to transfer their personal files to the talent market in Shijiazhuang, Hebei Province. The caller hopes that the relevant department can verify the situation and issue a report certificate to them. Please verify and handle with relevant d…	Zhejiang University
Hangzhou has entered the rainy season and often experiences multiple precipitation processes. The underground passages of the Hangzhou subway are mostly paved with large areas of tiles. It's okay on sunny days, but when encountering rainwater (including scattered drops from pedestrian umbrellas), the surface is smooth and prone to falling. Some passageways ***have small anti slip mats installed, …	Hangzhou Urban Management Bureau
What documents and procedures are required for the relocation of vehicles from other places to Hangzhou's small bus quota	Traffic Police Bureau of Hangzhou Public Security Bureau
Hello, I would like to inquire why the payment made in *** and *** was not received?	Hangzhou Social Insurance Management Service Bureau
Hello, I understand that Hangzhou is currently engaged in the construction of a child friendly city, so I would like to ask a few questions: Firstly, what measures have been taken in the construction of our child friendly city? What are these measures? Can you introduce their coverage? What specific help does the construction of child friendly cities provide for us citizens? Have we encountered a…	Hangzhou Women's Federation
The caller reported that traffic lights have been set up at the direction of the Airport Expressway Third Bridge, north to south of Donghu Elevated Road. When the traffic lights were not working in the past, the condition of Donghu Elevated Road was relatively smooth. The current traffic lights are operating, causing congestion on the Donghu Elevated Road. Appeal: Hope to set up lighting issues b…	Traffic Police Bureau of Hangzhou Public Security Bureau
The caller reported that there was a traffic jam at the toll gate of Xiaoshan Airport in Hangzhou. They stated that the traffic had been stuck for over an hour and requested relevant departments to verify and handle the situation.	Hangzhou Public Security Bureau
Epidemic situation (derivatives affected by the epidemic) # The caller reported that he went to Qingchun Hospital District, the First Affiliated Hospital of Zhejiang University School of Medicine (No. 79, Qingchun Road, Shangcheng District, Hangzhou City) at about 12:00 on *** 17 for nucleic acid sampling. At about 17:00 on *** 17, there were nucleic acid detection results on the official account…	Zhejiang Provincial Health Commission
Complaint against Hangzhou's unreasonable lottery policy of setting a threshold for social security years! The lottery policy that sets the threshold for social security years and shortens the selection process, under the guise of favoring the high social security population who contribute to Hangzhou, actually condones the behavior of speculation in real estate. It became an open secret that the…	Hangzhou Housing Security and Real Estate Management Bureau
If there is no more idle forest in the fourth phase of the subway, how many people will completely lose confidence in this land of idle forest	Hangzhou Metro Group Co., Ltd
The caller reported that when walking south from Exit F of the Huanglong Sports Center subway station in Xihu District, Hangzhou, at the intersection of West Avenue and Xixi Road, there is a large iron gate blocking the north-south direction of Xixi Road. The iron gate is the back door of the Huanglong Sports Center Construction Department, which causes pedestrians to need to detour, wasting time…	Zhejiang Provincial Sports Bureau
How to withdraw the provident fund that was suspended in *** 2022? I do not have a house under my name, but my spouse has a house under my name. After full payment, I will mortgage it. My detailed address is ***.	Hangzhou Housing Provident Fund Management Center
The newly opened Liansheng Road Station in the rear section of Line 3 has been experienced by my colleagues, friends, and neighbors. It is very new, great, and convenient for everyone's travel. However, there is a slight feeling that is unreasonable. It takes about 10 minutes to walk from Exit E of Liansheng Road to the exit, which is about 1 kilometer away. There are no vacant shops or direct el…	Hangzhou Metro Group Co., Ltd
I consulted about this issue a month ago, and the response from the subway group was that it would be opened soon. Now, a month has passed and it has not yet been opened. This road was repaired a few months ago, but a wall was built, but it was not opened. Now this road has become a parking lot, and it feels like the traffic control is just a slogan. I hope the relevant departments can take a pra…	Hangzhou Metro Group Co., Ltd
I hope that relevant units can continue food safety inspections at Dingdong Maicai delivery stores within the scope of Hangzhou city. A few days ago, I bought a batch of sweet potatoes that were all bitter. After consulting with relevant personnel, I was informed that sweet potatoes with a bitter taste ***spoil. spoiled sweet potatoes contain many carcinogenic substances such as bacteria, fungi, …	Hangzhou Municipal Administration for Market Regulation
The caller stated that they have received a response from the original work order HZSDH202 * * * 792027 and do not agree with the response result. It stated that the telecommunications company informed that the health code data issue could not be resolved and suggested that it be forwarded by a provincial-level unit to the Zhejiang Provincial Big Data Bureau. Appeal: Please request the relevant d…	Zhejiang Provincial Bureau of Letters and Visits
According to the control regulations released by the Hangzhou Municipal Planning and Natural Resources Bureau, there is a construction plan for a railway north station underpass tunnel connecting Chuxin Road and Kangyuan Road between the railway north and Taoyuan areas in Gongshu District. Does this underpass tunnel currently have a clear start time or engineering timing plan? Looking forward to …	Hangzhou Urban Infrastructure Construction Management Center
As an important road for crossing the river in Linping District and Qiantang New Area, the Jiubao Bridge has an extremely unreasonable lane for electric vehicles and bicycles. There are three elevators running up and down, with 2-3 vehicles per elevator, which is very troublesome to enter and exit. It can be judged by the bumpy marks at the elevator entrance. Elevators are often maintained and su…	Hangzhou Urban Infrastructure Construction Management Center
I am the owner of the *** in ***. The *** elevated road has just been opened, and vehicles whizz past every day, causing huge noise that prevents me from resting properly and causing serious mental illness. Please do not ignore the lives of the people and give me a reasonable explanation.	Hangzhou Urban Infrastructure Construction Management Center
On ***24th, it showed that the housing provident fund was transferred. I don't know where it was transferred. Residential address: ***	Hangzhou Housing Provident Fund Management Center
Provincial Department of Human Resources and Social Security: (Urgent) Social Security Query # Query shows that social security was not received in May. The phone number *** cannot be reached. Please verify and handle.	Hangzhou Social Insurance Management Service Bureau
Can we use the housing provident fund of both spouses for a combined loan after winning the lottery for single applicants to buy a house and getting married in the future? Is the upper limit one million?	Hangzhou Housing Provident Fund Management Center
Green license plate hybrid cars from other cities are restricted in Hangzhou. What policies are there? Residential address: ***	Traffic Police Bureau of Hangzhou Public Security Bureau
On the Qiushi Elevated Road in Hangzhou, during peak commuting hours on weekdays, it is common to see vehicles with the last number of restrictions driving on the elevated road, which increases vehicle congestion. Are the traffic restrictions in Hangzhou for those who follow the rules? Are there any restrictions on travel or photography? Can you drive freely without the presence of traffic police?	Traffic Police Bureau of Hangzhou Public Security Bureau
Epidemic (Three Code Change Rules) # The caller stated that purchasing medication in Hangzhou was given a yellow code. The nucleic acid test results were issued at 11:00 pm on *** 17th, 2022. The caller stated that the nucleic acid test was conducted at Shaw Run Shaw Hospital affiliated with Zhejiang University School of Medicine from *** 17th to *** 17th, 2022, but the health code has not been r…	Hangzhou Municipal Administration for Market Regulation
I started working at Lexuan Sports Group Co., Ltd. on *** 6th of this year and resigned on *** 13th. I found out that they did not pay me social security and deceived me into signing an agreement instead of a labor contract. Additionally, for two consecutive months, I have been delayed in paying my salary. My detailed address is ***.	Hangzhou Municipal Bureau of Human Resources and Social Security
ID card 3 * * * * *, medical insurance number A207 * * * 054, name: * * *, phone number: 135 * * 3587, insured in Hangzhou West Lake Scenic Area. I can still use it normally on ***5th, 2022, but I haven't been able to use it since ***17th. On ***31st, I sought help from 12345. On *** 1st, the city's medical insurance called me to inform them that they had upgraded and requested to wait for 3 days…	Hangzhou Medical Security Bureau
In the morning rush hour, at the west to east entrance of Baoshu Road on Desheng Elevated Road, at the east to west intersection of Wenyi Tunnel, at the intersection of Desheng Elevated Road and Qiushi Elevated Road, at the intersection of Qiushi Elevated Road and Genshan Road on Qiushi Elevated Road. Every intersection I have reached, without exception, has three or even four lanes merging into …	Traffic Police Bureau of Hangzhou Public Security Bureau
The Boao Tunnel from Xiaoshan District to Qianjiang New City is congested every morning at 8 o'clock. Previously, queues started at the exit of the tunnel, but now they are directly loaded into the tunnel at 2/3 or 1/3 of the tunnel. The setting of traffic lights is unreasonable. There is only one lane for right turns, and those queuing up for right turns line up all the way into the tunnel. Howe…	Traffic Police Bureau of Hangzhou Public Security Bureau
Residence registration time inquiry, inquire about how long one has lived and whether they meet the conditions for lottery application	Hangzhou Transportation Bureau
The caller reported that they are the enterprise manager of Hangzhou Zhaocheng Real Estate Co., Ltd., * * *, applying for a change in the construction permit for a construction project. After submitting relevant materials as required, they kept showing an error message. Even after going to the offline advanced real name authentication, they were unable to apply successfully. We hope to resolve th…	Hangzhou Municipal Commission of Urban and Rural Development
The application has been pending for a few months now and there has been no indication of any issues.	Hangzhou Transportation Bureau
Can I continue to participate in the blue plate lottery after applying for and owning a new energy license plate	Hangzhou Transportation Bureau
I can't leave the first level construction engineer unit empty. It's always like this. How many times have I asked? Residential address: ***2266	Zhejiang Provincial Department of Housing and Urban Rural Development
Hello, I am a fresh graduate majoring in food and I want to work in the nutrition and health industry. I saw some institutions training me to apply for a nutritionist exam, but I am afraid it ***not be reliable. According to the announcement from China Health Talent Network, only units or institutions that have been registered with adult social security departments are eligible for certification.…	Hangzhou Municipal Bureau of Human Resources and Social Security
Suffering from malignant tumors, currently the treatment has ended. In Hangzhou, there are only hospitalization records, and most other treatments are in hospitals outside of the city. Is it possible to apply for major illness medical insurance with only hospitalization records? Do you need any other information?	Hangzhou Medical Security Bureau
1. Beike does not have clear regulations on the information that brokers need to verify in real estate transactions. I complained that the Shell agent did not properly verify the information for real estate transactions, but the response I received from Shell customer service was that even if the agent did not verify any information, it was still possible because Shell did not require the agent t…	Hangzhou Housing Security and Real Estate Management Bureau
This question started asking in May, and so far there has been no result. Every time I make a phone call, it's always a different way of saying it. Is it just a joke? Do you know how difficult it is for you to call for inquiries and complaints. After waiting for half an hour on the phone, I hung up before I could connect. After complaining, I won't come to solve the problem anyway. It's like sayi…	Hangzhou Medical Security Bureau
My lover is of Korean nationality, and my father is a volunteer soldier. Retired from studying and working in China. Her health code has always been normal, but a few days ago she was informed that due to a system upgrade, she needs to reapply and follow the prompts to re register. In the end, the network is always busy, so try again. I have contacted the community, bank, hospital, and health com…	Hangzhou Data Resources Bureau
The flexible employment pension insurance application webpage cannot open the Residential address: ***	State Administration of Taxation Hangzhou West Lake Scenic Area Taxation Bureau
I would like to ask if the application for regional indicators for small buses has been approved, and what is the reason for the qualification review?	Hangzhou Transportation Bureau
The first time it was said that the photo was not uploaded correctly, the second time it was not uploaded, the original photo was assumed, and it was also said that it was incorrect	Hangzhou Financial Group, Zhejiang Province
How to apply for a medical insurance card transferred from Huzhou to Hangzhou without receiving a physical card	Hangzhou Financial Group, Zhejiang Province
I have filed a complaint to reclaim my housing provident fund, but I have not received any notification about which process I have gone through so far. It has been almost two years in total, and I would like to know where this case is now	Hangzhou Housing Provident Fund Management Center
What is the password for the first time applying for a social security card? Could you please tell me how to query or modify the password?	Hangzhou Financial Group, Zhejiang Province
The owners of Yudongfang Garden Community have repeatedly complained and reported to the Municipal Housing Management Bureau and the District Housing and Urban Rural Development Bureau. After on-site investigation by the Municipal Housing Management Bureau and the Shangcheng District Housing and Urban Rural Development Bureau, it was confirmed that the developer's failure to obtain a decoration f…	Hangzhou Housing Security and Real Estate Management Bureau
***99xw license plate has been upgraded for more than 10 days, but indicator update failed. Residential address: ***	Hangzhou Transportation Bureau
The address of the talent management service center for receiving letters is not filled in correctly. How to replace it? Residential address: Zhejiang University of Technology (Qiantang Campus), Hangzhou, Zhejiang Province, China	Hangzhou Talent Management Service Center
Hello My personnel files are now in Zhejiang Leibo Human Resources Development Co., Ltd. Recently I received a text message from the company saying that they no longer need to temporarily store the personnel files of the resigned personnel and need to transfer them out. My current unit is Zhejiang Foreign Enterprise Deke Human Resources Co., Ltd. Without the qualification to keep files, I can't h…	Hangzhou Talent Management Service Center
When my father received his retirement salary, he had less than 20 years of medical insurance, which was deducted from his salary every year. This year, he has already completed 20 years. Do I need to go to Hangzhou in person to complete the procedures? Processing process? Residential address: 183 * * * 183227	Hangzhou Medical Security Bureau
Yuantong Express still cannot receive it, waybill number: YT652 * * * 99112682	Hangzhou Postal Administration Bureau
Epidemic (Three Code Change Rules) # The caller reported using 189 * * 2607 to apply for the Hangzhou Health Code on behalf of the child. The child has now reached adulthood and undergone real name authentication. When the child was using mobile phone numbers 189 * * 2607 and 138 * * * 8104 for nucleic acid testing, the nucleic acid testing scanner scanned the Hangzhou Health Code of the child wh…	Hangzhou Data Resources Bureau
Epidemic (Three Code Change Rules) # The caller reported that the Hangzhou health code is a yellow code, but after investigation, it is a city level code. They hope to convert it to a green code and request the relevant department to verify and handle it.	Hangzhou Data Resources Bureau
The caller reported that from *** 15th to *** 10th, they operated a pile driver on the Lin'an to Yuxian section of the Hangzhou Rui Expressway (company name: Zhejiang Jiaotong Maintenance Branch Hangzhou North Area Center), and the company owed more than 20000 yuan in wages, only about 3000 yuan. They now request that the company pay wages, and hope that relevant departments verify and handle the…	Zhejiang Transportation Investment Group Co., Ltd
Epidemic (Three Code Change Rules) (Urgent) # The caller is an airline staff member who stated that the current Hangzhou health code is red and requests that the Hangzhou health code be restored to green as soon as possible. Relevant departments are requested to verify and handle this matter	Hangzhou Data Resources Bureau
Recently, I picked up and dropped off my parents at the East Railway Station and passed through the Xintang Road Tunnel. However, when I saw the content, I found that the speed limit on that section was 60. However, the actual situation is that there are almost no cars in that tunnel, and it is a three lane or four lane road. Due to lighting reasons, I did not see the speed limit sign. Based on m…	Hangzhou East Station Hub Management Committee
Epidemic (Epidemic Prevention Policy Outside the Province) # The caller reported that the Gan Tong code displayed a red code (prompting Zhejiang Province to push), and the system query also showed that the health code of Hangzhou, Zhejiang Province hit - a key overseas person. They stated that they were airport staff who flew to Belgium on *** 8th and had already completed quarantine on *** 16th.…	Hangzhou Data Resources Bureau
Epidemic (Epidemic Prevention Policy Outside the Province) (Urgent) # The caller reported that their Shandong health code is yellow, prompting Zhejiang Province to push it. Currently, the Hangzhou health code is yellow, and we hope that the Hangzhou health code can be restored to green as soon as possible. We hope the relevant departments can verify and handle this. (The caller hopes to handle it…	Hangzhou Data Resources Bureau
Epidemic (Three Code Change Rules) (Urgent) # The caller reported that they returned to Hangzhou from Jiangsu with their child and began quarantine on *** 12th. The quarantine was lifted on *** 19th, but currently only the child's Hangzhou health code is still red. We hope that the child's Hangzhou health code can be restored to green as soon as possible. We hope the relevant department can verif…	Hangzhou Data Resources Bureau
Epidemic (Three Code Change Rules) # The caller reported that during the nucleic acid testing at the Second People's Hospital of Xiaoshan District, the machine scanning the Hangzhou Health Code at the testing point was unable to collect information about their Hangzhou Health Code. We are now inquiring if there are any abnormalities in their Hangzhou Health Code and hope that the relevant departm…	Hangzhou Data Resources Bureau
(Urgent) Epidemic (Three Code Change Rules) # The caller reported that their Zhejiang Province health code is yellow. After checking, their Hangzhou City health code is yellow and assigned to the city level. We hope the relevant department can verify and handle this.	Hangzhou Data Resources Bureau
Epidemic (Three Code Change Rules) # The caller reported that their Hangzhou health code has changed to a yellow code. After investigation, it was found that they are key industry employees who have not undergone nucleic acid testing on time and have been assigned a code in Hangzhou. They need to undergo nucleic acid testing once after 3am on *** 15th to restore their green code. They now state t…	Hangzhou Data Resources Bureau
Dear leader, hello! My situation is that I started production in *** 2021 and started paying social security in *** 2021. I have been consulting before, saying that if I pay 12 months before reimbursement, I can claim reimbursement within 18 months. Until *** 2022, the phone consultation also replied in the same way, saying that once the system is updated, it can be reported. I went to the counte…	West Lake District Human Resources and Social Security Bureau
At present, we need to apply for a housing provident fund loan. In *** of this year, we will transfer the housing provident fund from other places to Hangzhou. However, when tracing the balance for the first 12 months, the housing provident fund for the first 6 months will be calculated from 0. Can we merge the balances from other places at that time to calculate the average balance for the 12 mo…	Hangzhou Housing Provident Fund Management Center
Epidemic (Three Code Change Rules) (Urgent) # The caller returned to Hangzhou from Shanghai on ***25th and has been released from quarantine. The Hangzhou health code has now changed to a yellow code. We hope that the Hangzhou health code can be restored to a green code as soon as possible. We hope the relevant department can verify and handle this matter.	Hangzhou Data Resources Bureau
(Urgent) Epidemic situation (three code change rule) # The caller reported that the Liaoning health code displayed red code (prompted to be pushed by Zhejiang Province), and the system queried that the Hangzhou health code was red code. The reason for the red code was that he had contacted the confirmed or suspected patients of COVID-19 during hit form declaration or clocking. Please verify the h…	Hangzhou Data Resources Bureau
(Urgent) Epidemic situation (three code change rule) # The caller reported that on *** 18, Alipay opened the Shandong health code in red, which was pushed by Zhejiang Province, and prompted that the 14 day nucleic acid detection information had not been viewed. He was an international crew member. At present, in Yantai Airport, Shandong Province, closed management can work normally as long as tra…	Hangzhou Data Resources Bureau
In the Accounting Home app of Zheli Office, there is no need to see the registration method for learning. Please provide specific operating methods and detailed address: ***	Hangzhou Municipal Finance Bureau
I ask when and where disability assessment can be conducted? Address: ***	Hangzhou Social Insurance Management Service Bureau
(Urgent) Epidemic (Three Code Change Rules) # The caller reported that the Shandong health code displayed a red code (indicating data push from Zhejiang Province), and the system found that the health code in Hangzhou, Zhejiang was a red code. The reason for the red code was that it hit a key overseas person [Provincial Data Bureau Interface]. The caller requested to verify the health code inform…	Hangzhou Data Resources Bureau
The caller reported that around 16:30 on *** 18th, they called 057 * * * 2345 to complain about Zhejiang Tmall Network Co., Ltd.'s illegal behavior of deceiving firefighters. However, the customer service representative who answered the call was very rude (customer service ID 609). The customer service representative not only did not help the caller record the issue but also hung up their phone d…	Hangzhou Municipal Bureau of Letters and Visits
Epidemic (Three Code Change Rules) # The caller reported a yellow health code in Hangzhou, which has been found to have hit key populations in the province (including close contacts) without control. Relevant units are requested to verify and handle the situation.	Hangzhou Data Resources Bureau
Epidemic (Three Code Change Rules) # The caller reported that the Hangzhou health code was displayed as a yellow code. After verification, the reason for the yellow code was assigned by the city level. The caller requested that the health code information be verified and transcoded as soon as possible. Relevant departments are requested to verify and handle the situation.	Hangzhou Data Resources Bureau
I have been trying to withdraw the housing provident fund for half a month and the system has been busy. There is no relevant notice stating that it cannot be retrieved	Hangzhou Housing Provident Fund Management Center
I am the game Legend 1.76, a nostalgic version of the peak dominance mobile game developed by Hangzhou Hantang Culture Communication Co., Ltd. I have recharged nearly 40000 yuan in the game. However, after the company maintained the game, my game account has been unable to log in. My personal game account has never engaged in any other violations or has not been stolen. The customer service of th…	Publicity Department of Gongshu District Committee of the Communist Party of China in Hangzhou
I joined Hangzhou Xianfeng Fruit Co., Ltd. on *** 15, 2022. The investment promotion department promised a gross profit of 35% -40%, loss control of around 3%, and net gross profit of 30%. Since my opening on *** 2, 2022, the company's purchase price has been higher than that of similar fruit sellers, and I have forced them to sell to franchisees. The company has forcibly increased its sales, and…	Hangzhou Municipal Bureau of Commerce
The caller complained that the phone number 0571-12315 could not be reached for a long time and requested that 0571-12315 call them back as soon as possible.	Hangzhou Municipal Administration for Market Regulation
Former Zhejiang hemp factory employee who died in 71 years, now wants to see personnel files. How to handle it	Hangzhou Archives
The caller reported that her name is ***, 92 years old, a retired worker from the China Academy of Fine Arts. Her spouse has passed away and she lives in Room 202, Unit 2, Building 4, No. 222 Nanshan Road. My spouse has published many books, and there are still some unfinished ones that are being updated and corrected. The book has already been published internationally. Currently, I would like t…	Zhejiang Provincial Department of Culture and Tourism
Epidemic (Three Code Change Rules) (Urgent) # The caller reported that their friend's Hangzhou health code is yellow, and their friend has passed through Shijiazhuang and Wuhan within 14 days. They now hope that the Hangzhou health code can be restored to green as soon as possible. We hope the relevant department can verify and handle this. Cheng Pin 3 * * * 8	Hangzhou Data Resources Bureau
Epidemic (Epidemic Prevention Policies Outside the Province) # The caller reported that by searching for epidemic prevention policies in various regions on the State Council platform, the entry into Hangzhou is divided into three categories of isolation and control measures. However, the title of the second and third categories is the same. The caller believes that there is an error and believes …	Hangzhou Municipal Health Commission
Does the company show that social security payments have not been received, which affects the policy of talent settlement	Hangzhou Public Security Bureau
After the Hangzhou Small Bus Total Quantity Control Management Information System is connected to the government service network, a second login is still required, and the phone number that was originally registered in the system cannot update the owner information, creating artificial barriers for the handling of affairs	Hangzhou Transportation Bureau
I have not been to Hangzhou, but have been given a red code for business trips in other provinces, and have not been to areas with medium or high risk. Therefore, I request to withdraw the red code	Hangzhou Data Resources Bureau
I am a Level 4 researcher from the Comprehensive Guidance Office of the Hangzhou Municipal Bureau of Letters and Visits. My name is * * *. Starting from Monday, ***30th, I was assigned a yellow health code because I did not undergo nucleic acid testing, so I cannot work on duty. 1. Consult the Municipal Office of Prevention and Control on the basis of the document for assigning a yellow health co…	Hangzhou Municipal Health Commission
At present, the national nine valent vaccine is hard to obtain. This general environment is an unfair situation that these grassroots personnel cannot control. However, there is a restriction on the place of registered residence in the mechanism of applying for lottery number. Is Hangzhou just the city of Hangzhou people? Isn't it the Hangzhou of the whole country? The whole society is pursuing f…	Hangzhou Municipal Health Commission
I helped my mother-in-law apply for medical insurance reimbursement and obtained authorization for the first time, but the reimbursement was not completed because the bank to which the bank card belongs was not listed. The second application requires duplicate authorization (although the authorization from the previous day is still valid). Let me add the authorized person as the contact person, *…	Hangzhou Medical Security Bureau
On *** 11th, my car had a tire blowout due to a large stone in the middle of the Red Fifteen line. I have reported it to the police and received recognition from the traffic police, requesting compensation for the repair costs. I called 12345 before, and the staff said that the Red Fifteen Line is under provincial management. They asked me to come here to report the issue.	Xiaoshan District Transportation Bureau
The caller reported that the basketball court in Yuhang Campus of the First Affiliated Hospital of Zhejiang University School of Medicine will not be open to the public starting from *** 16th. The reason is that the staff in the campus are unable to play basketball due to the overcrowded court. It is unreasonable to state that the basketball court is only for the use of hospital staff, and the re…	The First Affiliated Hospital of Zhejiang University School of Medicine
Epidemic (Derived from the Impact of the Epidemic) # The caller reported that Zhejiang Tongji Vocational College of Science and Technology informed the 19th generation of CNC students that they are required to return to school on *** 17th to obtain their graduation certificates. The caller expressed that due to the impact of the epidemic, they hope to send their graduation certificates back by ma…	Zhejiang Tongji Vocational College of Science and Technology
(Urgent) Epidemic situation (epidemic prevention policy outside the province) # The caller reported that the red code prompt displayed on Alipay WeChat Liaoning health code was pushed by Zhejiang Province. After investigation, it was found that the health code in Hangzhou, Zhejiang is red, and the reason for the red code is that it has hit overseas key personnel. The person is a US citizen with p…	Zhejiang Government Service Network
Dear leader, I am a resident of Hangzhou City and have never left Hangzhou for two years. Recently, my health code turns red or yellow every ten days, and the community phone has been following me up for four times. I have consulted the community and found that there is information about my vehicle entering and exiting Shanghai. However, my vehicle, ***21J1, has been parked downstairs in my resid…	Hangzhou Municipal Bureau of Letters and Visits
Epidemic (Three Code Change Rules) # The caller reported that the health code in Hangzhou is red, and after investigation, it was found to have hit the overseas key personnel [Provincial Data Bureau Interface]. They now request a code transfer and request relevant departments to verify and handle it.	Zhejiang Government Service Network
In 1995, the Hangzhou Arbitration Bureau and the Labor Supervision Bureau did not take administrative action, and in *** 2010, they were held accountable by the Provincial Commission for Discipline Inspection. The handling unit is the Hangzhou Federation of Trade Unions. Lu Zhiqiang is an employee of Hangzhou Minsheng Pharmaceutical Co., Ltd. He worked as a pharmaceutical packaging worker at Hang…	Linping District Human Resources and Social Security Bureau
The caller reported that they are a villager from Xinyi Village, Puyang Town, Xiaoshan District, Hangzhou. In the Hangzhou Jinqu Expressway service area next to their village, from 22:00 to 6:00 the next day, when there is traffic jam, multiple large trucks often honk their horns and keep honking, and the sound volume is very high, disturbing the villagers of Xinyi Village, Puyang Town, Xiaoshan …	Hangzhou Public Security Bureau
The caller reported that they do not agree with the response to the original work order: HZSYHDH202 * * 213947. They stated that China Unicom replied to the caller using a customer service phone number of 10010 and did not resolve the caller's issue. The caller stated that they still require the caller's father to go to the business hall in person to handle the issue, and they do not agree. They …	China United Network Communications Co., Ltd. Hangzhou Branch
There is no China Unicom network coverage in Jintao Port, Tongren Jiayuan, Xihu District, Hangzhou City, which has caused my vehicle's infotainment system to be unable to connect to the network. Detailed address: ***	China United Network Communications Co., Ltd. Hangzhou Branch
Dear leaders, hello. I am a homeowner of Zhuoyue Huating Community in Dinglan Street. Recently, there has been a greening renovation on both sides of Linding Road. The fill is more than one meter high, which is seriously higher than the normal ground level of the community. Now, more than five meters high pine and beech trees have been planted in the soil of the neighboring buildings, which serio…	Hangzhou Urban Construction Investment Group Co., Ltd
The road project of Changmu Road (from the south side of Shangtang to Tianhe Road) was approved for construction by the Hangzhou Natural Planning Bureau in *** last year. There have been no signs of construction in the past year. I wonder what progress has been made now? When is it expected to be built? Residents from multiple nearby communities who want to take a walk on the greenway have to go …	Hangzhou Urban Construction Investment Group Co., Ltd
How to handle personal medical insurance account settlement? Since the termination of the labor contract with the Hangzhou unit in *** 2021, the medical insurance relationship has been transferred to Hefei. How can I transfer the balance of the Hangzhou medical insurance card account to the Hefei account	Binjiang District Human Resources and Social Security Bureau
Hello, this afternoon at 4:10 pm, passing through Qiantang Expressway (west to east), approaching the intersection of Hongpu Road, one of the windshield guardrail iron bars on the far left lane (inside) has fallen off, which is quite dangerous. We suggest dealing with it as soon as possible. Thank you for your hard work.	Hangzhou Urban Construction Investment Group Co., Ltd
On ***27, 2022, I was injured while working at a construction site in Zhizhang Village, Wenyan, Xiaoshan, resulting in a fracture of the tenth rib on my left side. The hospital only has a CT diagnosis report and no X-ray film. Currently, the construction site requires me to provide an X-ray film. My detailed address is ***.	Hangzhou Municipal Health Commission
On ***5th, the Provincial Sports Bureau issued a supplementary notice on the provincial championship, requiring all cities to report all participants from Group A, B, C, and D and not to make any changes! Due to the epidemic at the time, it was unclear whether the city championship would be held in the future. Therefore, the Training Department of the National Fitness Center under the Municipal S…	Hangzhou Sports Bureau
***I ask what is the quarantine policy for returning to Hangzhou from abroad? Do you still need to undergo quarantine if you return to Quzhou after quarantine? Residential address: wk314**** ***@qq.com	Hangzhou Municipal Health Commission
Epidemic (Three Code Change Rules) # The caller reported that they are a staff member of Dinglan Community, Dingqiao Street, Shangcheng District. A local resident has a red health code, and after investigation, the reason for the red code is a key overseas employee. The resident stated that they have been working in Hangzhou and their workplace is in Xiasha. They requested the relevant department…	Zhejiang Government Service Network
I am currently calling to request that the relevant department verify who signed the documents related to the closure procedures, as they have not signed the relevant documents. (Employee Work Order: HZSDH202 * * * 113992) Content: The lawsuit was filed in *** 2020 through Lawyer Ge Xunke from Chengyou Law Firm, No. 811, Building B, Guigu International Center, No. 2000 Shixin North Road, Xiaoshan…	Hangzhou Municipal Bureau of Justice
It is recommended to publish the daily updated list of "Classification of Areas with Medium and High Risk of Domestic Epidemic" on the websites or platforms of provincial/municipal/district health commissions or other relevant units, for the convenience of the public to click and view. We hope that leaders and staff of Zhejiang government agencies can understand the hearts of Zhejiang tourists wh…	Hangzhou Municipal Health Commission
At the end of May, the State Council issued a document requiring all regions nationwide to lift restrictions on the relocation of small passenger cars with non local National V emission standards. It has been more than half a month now, and the governments of Guangzhou and other places have responded and provided relevant solutions. The Hangzhou Municipal Government and Vehicle Management Office …	Hangzhou Ecological Environment Bureau
Hello! Extend the application of online pharmacies in internet hospitals to offline pharmacies in various places in Zhejiang Province. Set up 24-hour self-service pharmacies in public places, with the main function of patients or running errands to self-service machines for delivery and medication retrieval. Process: Patients receive diagnosis and treatment on the platform first, and the platform…	Hangzhou Municipal Health Commission
1. How to apply for co ownership housing in Hangzhou? Previously, I saw that a batch of land will be announced in ***. 2. Where will the information on jointly owned houses in Hangzhou be released? 3. Can residents with demands be notified through app messages or mobile text messages as soon as a project is launched through registration?	Hangzhou Housing Security and Real Estate Management Bureau
Please confirm the results of the 2022 public rental housing lottery. Residential address: Kangshengyuan, Shuiyun Kangqiao, Gongshu District, Hangzhou City, China	Hangzhou Housing Security and Real Estate Management Bureau
I have handled the social security transfer, and the display process has been completed, and I have paid the social security in Hangzhou for three months. Why does my electronic social security card in Alipay display the insured place in Beijing?	Binjiang District Human Resources and Social Security Bureau
The caller reported that on *** 10th, they were seeking medical treatment at the Second Affiliated Hospital of Zhejiang University School of Medicine (Jiefang Road Campus). During the normal queuing period, they were interrupted by other patients. However, Dr. *** did not stop the interruption. We now file a complaint against Dr. *** and hope that the relevant department can verify and handle it.	The Second Affiliated Hospital of Zhejiang University School of Medicine
I worked at Hangzhou Machine Tool Group from 2006 to 2008 and obtained the Professional and Technical Qualification Certificate for Assistant Engineer on *** 31, 2007, certificate number 09014-033-2008 11925, issued by the Hangzhou Municipal Human Resources Bureau. I would like to inquire if this certificate is still valid at present? Can we transfer to Jinhua City?	Hangzhou Municipal Bureau of Human Resources and Social Security
Subway Line 3, matters regarding connecting trains to the station or Xixi Wetland South Station. Suggestion: Extend operating hours to all days and holidays; 1409M should add Xixi Wetland South Station. In addition, it is possible to consider setting up two first ring roads: Baijiayuan Road, Xixi Road, Yangmeishan Road, Pingjishan Road, Mengxi Street, Liuhe Road, Tianmushan Road, and Baijiayuan R…	Hangzhou Public Transport Group Co., Ltd
Hello leader, at the end of 2020, I came from another province to work in a company (registered in Gongshu District) in Hangzhou through talent introduction. The housing rental subsidy for E-class talents applied for has been issued for 9 months now. Due to the relocation of the company's new office to Yuhang Weike, and considering factors such as children transferring schools and commuting time,…	Hangzhou Housing Security and Real Estate Management Bureau
Medical insurance remote application: There has been no follow-up on the previously submitted medical insurance remote application after receiving it. We hope to inquire about the progress	Hangzhou Medical Security Bureau
The caller reported that on *** 14th at 12:34, they purchased Chuanbei Pipa Cake on the Meituan platform in Hangzhou. On *** 15th at 19:10, the epidemic prevention and control delivery testing working group of a retail pharmacy in Hangzhou sent a text message suggesting that the Hangzhou Epidemic Prevention and Control Office can negotiate with Meituan. After purchasing epidemic testing related d…	Hangzhou Municipal Administration for Market Regulation
I used to live near Line 1, but now I live on Line 2. It's obvious that Line 2 doesn't have air conditioning, it's very hot. Can we lower the temperature of the air conditioning? It's too hot, and wearing a mask makes me feel stuffy	Hangzhou Metro Group Co., Ltd
200 meters across from Building 9, Dexin Dongwang, Pengbu Street. Construction is still ongoing at around 1am, and the noise is very loud, making it impossible for nearby residents to sleep, seriously affecting their daily lives	Hangzhou Qianjiang New City Investment Group Co., Ltd
The supporting public service facilities project in the residential area of the TC-R22-04 plot of the Chengdong New City unit is under construction. The lighting on the construction site is facing north towards the west area of the Tianyang Shangcheng district on Quanfuqiao Road. The room is very bright at night, and the curtains cannot block it. Newborns wake up immediately when they turn over a…	Hangzhou Qianjiang New City Investment Group Co., Ltd
I joined the college student medical insurance in *** 2021, and even though it's mid *** this year, I still can't use the insurance normally!!! What is the efficiency of handling affairs??? Repeatedly calling the manual customer service shows that the connection is busy! Busy wiring! It's always busy with the wiring, and medical care is such a major livelihood issue that it can't afford to be del…	Hangzhou Medical Security Bureau
The construction project of Dexin Dongwang Mingyue Bridge Road was carried out overnight, and the 200 meter road has been repaired for over a year. Residents doubt whether there is any waste of government infrastructure funds	Hangzhou Qianjiang New City Investment Group Co., Ltd
Epidemic situation (three code change rule consultation) # The caller Alipay opened the health code of Hangzhou as yellow code, and the system found that the key population in the province (including secret connection) had been hit, and he flew to Hangzhou from Beijing (low-risk area). On *** 16 and 17, he took nucleic acid test samples in Beijing, and the nucleic acid test results were negative.…	Zhejiang Government Service Network
Within my system, I applied to a public institution in Hangzhou this year due to family reasons, and I have a solid foundation in writing. There is an objection to the score of the professional ability test. Among them, the great essay is disconnected. Starting from the essential entropy increase of the world, I deduce the inevitability of a policy environment that will inevitably lead to chaos i…	Hangzhou Talent Management Service Center
Excuse me, can I use medical insurance paid in another city in Hangzhou	Hangzhou Medical Security Bureau
What are the requirements for retrieving files? Ready, transfer letter for relocation location, personal identification information, etc	Hangzhou Talent Management Service Center
The caller reported that they are employees of a foreign trade company and frequently receive international packages. It is now understood that packages entering Hangzhou, Zhejiang must be left to stand for seven days by the logistics company before they can be delivered. The caller stated that the corresponding measures have changed due to the current situation of the epidemic. Relevant departme…	Zhejiang Postal Administration
Why was it returned? I didn't even fill in my family income, so why say my family income doesn't match	Hangzhou Housing Security and Real Estate Management Bureau
Epidemic (Three Code Change Rules) # The caller reported that on *** 8th, they traveled from Shanghai to Hangzhou and drove their vehicle to the Linping Expressway for nucleic acid testing. They were then advised to return to Shanghai. The current Shandong health code shows a red code (indicating a push from Zhejiang Province), and the system queries that the Hangzhou health code is a red code. T…	Zhejiang Government Service Network
The courier company lost the goods to me and was irresponsible. The courier fee charged me 800 yuan, and the value of my goods is nearly 7000 yuan.	Hangzhou Postal Administration Bureau
Hello leaders, hello. I would like to make a suggestion regarding the opening hours of Line 8 subway in Hangzhou. The routes of Line 8 are mostly located in remote and inconvenient areas on the outskirts of Hangzhou. The current departure time of Hezhuang Road Station on Line 8 is 6:05 am. It is unknown if it is possible to advance it to 5:50 am to facilitate some residents to transfer to Line 7 …	Hangzhou Metro Group Co., Ltd
Hangzhou Qiantang One's electricity bill has skyrocketed, hoping to switch to civilian electricity	State Grid Hangzhou Power Supply Company
The combination loan applied for before marriage to buy a house, and after marriage, it is expected that the couple can use the common provident fund amount to transfer business to public residence. Detailed address: Yancun Village South District	Hangzhou Housing Provident Fund Management Center
The caller complained that the two staff members surnamed Zhang on China Telecom's 10000 hotline had a perfunctory attitude and wanted a response from their superiors. The caller stated that they had reported this multiple times but had not received a response. The relevant department is requested to verify and handle the matter.	Zhejiang Provincial Administration of Communications
How to translate the research and development plan for "elite soldiers" and "leading geese" in Zhejiang Province into English? Is there an official standard? Or can we translate literally. Used when submitting to international journals	Hangzhou Municipal Bureau of Science and Technology
(Urgent) The caller reported that they have noticed an online method for gradient cultivation management of small and medium-sized enterprises, which was released on *** 1st on the National Industry and Information Technology website. It is a preferential and supportive policy for small and medium-sized enterprises. The caller would like to inquire whether Hangzhou has such preferential policies,…	Hangzhou Municipal Commission of Economy and Information Technology
Leader: Hello, would you like to inquire if new energy vehicles registered in Henan Province from other provinces can be transferred to Hangzhou for green registration? What procedures are required if the transfer can be made? Where can I go to handle it? Would it be very troublesome? Is it possible to directly apply for the ***green card by transferring to Hangzhou? Please provide detailed infor…	Hangzhou Transportation Bureau
After the renovation of Fuxing Road in *** this year, new bus stations were established, which took us to a higher level and received high praise from the citizens. But the newly established bus stations only have one entrance, making it inconvenient for passengers to enter and exit the stations. If you walk from the other side of the entrance to the platform, you need to detour about 70-80 meter…	Hangzhou Public Transport Group Co., Ltd
According to Article 15 of the Regulations on the Supervision of Pre sale Funds for Commercial Housing in Hangzhou, "On the premise of ensuring the use of the entire project construction funds, if the pre-sale funds of commercial housing in the fund account exceed 130% of the total engineering budget of the supervised project, the excess part can be allowed to be used for transfer. Real estate de…	Hangzhou Housing Security and Real Estate Management Bureau
Hello leader, my situation is that I was originally scheduled to undergo a labor capacity assessment on *** 18th, 2022. However, due to the epidemic, I was unable to arrive on time and have not been notified of the next time. I hope you can help resolve this matter. Please arrange the next assessment time as soon as possible and let me know. ***	Hangzhou Social Insurance Management Service Bureau
I am a member of the Party Committee responsible for urban construction at Hongshan Farm. There is a residential area on the Dazhi River connecting the Hangzhou Ningbo Expressway and the Hangzhou Jinqu Expressway. Due to its proximity to the expressway, residents have repeatedly complained to the farm about road noise disturbance. I hope your bureau can help solve it.	Hangzhou Transportation Bureau
I made a down payment last year to buy a house in the main urban area of Hangzhou, and started repaying the loan for the first time in ***this year. Due to my one-time housing subsidy, the telephone provident fund center informed me that I can only withdraw it at the window and was informed that the down payment can only be made up to the signing date of the withdrawal contract. After repayment, …	Hangzhou Housing Provident Fund Management Center
Complaint Letter on Hangzhou Shulan Middle School's Illegal Makeup Classes Zhejiang Provincial People's Government: During the college entrance examination, Hangzhou Shulan Middle School violated the rules by making up classes, which hindered the normal progress of the national college entrance examination. At the same time, according to the "Measures for Reducing the Burden of Primary and Second…	Education Bureau of Linping District
A second health code check is required for transfers at the Gongnianqiao Station of Hangzhou Metro Line 5. I personally feel that there is no need for a second check, as both Hangzhou and Shaoxing subway stations have strictly checked their health codes and travel codes. There is no need to repeat the check, which affects the transfer time for passengers.	Hangzhou Metro Group Co., Ltd
The public bicycle service point 6222 on Qizhi Street in Binjiang District, Hangzhou, as well as three other nearby service points, have been unusable for three to four months. I have called the company's repair hotline several times, but it has not been repaired yet, causing great inconvenience to more than 2000 residents in the nearby Xinzhou Flower Garden. I hope the company can repair these s…	Hangzhou Public Transport Group Co., Ltd
I worked as a store manager at Hangzhou Jiazan Culture Co., Ltd. on ***5, 2022. Starting from ***31, 2022, I have been in arrears of my salary from ***5, 2022 to ***31, 2022, totaling 8076.32 yuan. Residential address: ***	Binjiang District Human Resources and Social Security Bureau
Bank accounts from other provinces are unable to apply for reimbursement of medical insurance for medical treatment in other regions in Zhejiang. Therefore, it is not possible to choose a bank card from outside Zhejiang Province as the account opening bank for reimbursement.	Shangcheng District Human Resources and Social Security Bureau
The caller reported that when they dialed Hangzhou 12345 on *** 12th, the staff had a bad attitude. The ID number was 296, and they asked the transfer to province 12345 but did not transfer. They requested the relevant department to verify and handle the situation.	Hangzhou Municipal Bureau of Letters and Visits
Epidemic (Three Code Change Rules) # The caller reported that their mother-in-law's health code in Zhejiang Province is yellow, and after investigation, the controlled area is Yongchang Town, Fuyang District, Hangzhou City. The caller stated that they have contacted Yongchang Town, but Yongchang Town stated that the information was directly pushed to Yongchang Town by the Hangzhou Epidemic Preven…	Hangzhou Data Resources Bureau
I need to manually inquire about how my medical insurance account ended up with negative numbers. I don't know how to calculate it. Detailed address: ***	Hangzhou Medical Security Bureau
Government Affairs Website: Epidemic (Consultation on Three Code Change Rules) # (Urgent Processing) User reported entering with a health code from Zheli Office, clicking on the Hangzhou Health Code, but the information displayed is not the person themselves. Please help process passport number: C7CTFXFTR Name: *** Vincent Password: ***	Hangzhou Data Resources Bureau
The provident fund is transferred monthly, but only my account has been received, and my wife's account has not been received	Hangzhou Housing Provident Fund Management Center
How long will it take to use it after completing the registration for medical treatment outside the province in ***? Do I need to apply for a Hangzhou medical insurance card to use it?	Hangzhou Medical Security Bureau
Can the Dingqiao minibus pass through the Dingqiao Changmu section?	Hangzhou Public Transport Group Co., Ltd
The caller is the owner of Shunfa Kangzhuang Community, Economic and Technological Development Zone, Xiaoshan District, Hangzhou. They reported that the Hangzhou Ningbo Expressway and Airport Subway Express, which are currently under construction to the north of the community, are about to be completed (with a total of three floors). They are concerned about the significant noise generated after …	Hangzhou Transportation Bureau
Hello, according to the notice issued by the Traffic Police Bureau of Hangzhou Public Security Bureau: http://police.hangzhou.gov.cn/art/2022/3/7/art_122 ****36726_ 181 * * * 313. HTML, Baoting Lane (Baoye Road Baoting Branch Lane) and Baoting Branch Lane (Baoting Lane Cuibai East Road) will be opened on *** 9, 2022, but as of now, the road has not been opened. ***I know the specific opening time?	Traffic Police Bureau of Hangzhou Public Security Bureau
I want to check the housing provident fund I paid in Ningbo before. After setting it up in Ningbo, why does the system always redirect me to the housing provident fund in my hometown of Hangzhou?	Hangzhou Housing Provident Fund Management Center
For part-time undergraduate students who have obtained a bachelor's degree, they will be granted one year of social security in Hangzhou to settle down. Lifelong learning has become the norm now, please approve this proposal by the leadership.	Hangzhou Public Security Bureau
12345 can't get through at all. I want to file a complaint against China Mobile. They did not inform me of the contract, so they directly processed the mobile phone package for me. My detailed address is ***.	China Mobile Zhejiang Co., Ltd. Hangzhou Branch
I did not see the words "automatic renewal every month" when I approved the payment for 10 yuan and 10 grams of night traffic through the China Mobile business hall app in ***last year. In ***2022, when I was preparing to buy a fuel pack at the end of the month due to insufficient daytime traffic, I found that I had been spending a total of 120 yuan on 10 yuan and 10 grams of night traffic since …	China Mobile Zhejiang Co., Ltd. Hangzhou Branch
I am the owner of Zijing Garden Community in Gongshu District. Five large cooling machines are installed on the roof of the network department of China Mobile Hangzhou Branch to the east. They operate 365 days a year, and low-frequency noise makes it difficult for nearby residents to sleep well. Recently, it is unknown whether the weather has been hot, but they have all been turned on. Due to lon…	China Mobile Zhejiang Co., Ltd. Hangzhou Branch
Used for undergraduate thesis, number of public telephones in Hangzhou from 2010 to 2020	China Telecom Hangzhou Branch
Complaint against China Telecom Outsourcing Business Hall, 12th floor, No. 78 Xintang Road, where a salesperson came to handle the business. I wanted to apply for a mobile number to network transfer, but I also asked if the salesperson needed it. As a result, the salesperson, under language deception, processed a contract machine for me. The transfer has not been completed since ***24th, and Yu'e…	China Telecom Hangzhou Branch
The leaders of Hangzhou city ask you to take the time out of your busy schedule to solve the fuel sticker problem for taxi drivers in Hangzhou. When Zhou Jiangyong was in Hangzhou, after the taxi price was raised, the Hangzhou Development and Reform Commission, Hangzhou Market Supervision Bureau, and Hangzhou Price Bureau issued a document stating that after the taxi price was raised, there were …	Hangzhou Transportation Bureau
Does the city's housing provident fund currently support the conversion of commercial loans to housing provident fund loans for the first home, as the developer does not support housing provident fund loans?	Hangzhou Housing Provident Fund Management Center
Epidemic (Three Code Change Rules) # The caller reported that they came to Hangzhou from Hengyang City, Hunan on *** 5th and discovered a red health code in Hangzhou this morning. They learned that the health code data is related to information related to last year's entry and has been included in the key personnel interface. Please verify and handle it with relevant departments.	Hangzhou Data Resources Bureau
I want to use Hangzhou provident fund to mortgage and buy a house in Guang'an, Sichuan. I need to provide a proof of deposit for the provident fund in another city, but for some reason, I cannot print it,	Hangzhou Housing Provident Fund Management Center
(Urgent) Epidemic (Three Code Change Rules) # The caller reported that their Hangzhou health code is yellow, indicating that the nucleic acid test results have expired for more than 72 hours, resulting in the code becoming yellow. The caller stated that they have undergone nucleic acid testing and are still 71 hours away from the expiration date, but their health code is still yellow. They would …	Hangzhou Data Resources Bureau
(Urgent) Epidemic (Consultation on Three Code Change Rules) # The caller reported that the health code in Hangzhou, Zhejiang Province shows a yellow code. He is a railway worker who was previously required by the Provincial Department of Transportation to undergo nucleic acid testing every 7 days. He is now returning to another province and underwent nucleic acid testing at the Third Hospital of …	Hangzhou Data Resources Bureau
[truncated: 16,471 more rows]
